# Supplementary material for: The association between labor epidural analgesia and early-onset postpartum hypertension among parturients with hypertensive disorders of pregnancy: A retrospective cohort study
Source: PLoS One. 2025 Aug 18;20(8):e0325476. doi: 10.1371/journal.pone.0325476 (PMC12360508; doi:10.1371/journal.pone.0325476)
Supplement: S2 File — (XLSX) [file pone.0325476.s006.xlsx]

## Sheet: DATA
SN	AGE	AGE_C	AMA	HEIGHT	WEIGHT	BMI	Obesity	PRIMIPARA	GESTATION	PRETERM	HDP_TYPE	DIABETES	LEA	LEA_LENGTH	LEA_EXPOSURE	LEA_VAS_30MIN	LEA_BROMAGE_30MIN	LEA_VAS_DISC	LEA_BROMAGE_DISC	LEA_RESCUE	LEA_LIDOCAINE	ADM_SBP	ADM_DBP	ADM_MBP	ADM_HTN	ADM_HTN_SEVERITY	DISC_SBP	DISC_DBP	DISC_MBP	DISC_HTN	AP_BP_NUMS	AP_HTN_NUMS	AP_HTN	PP1D_BP_NUMS	PP1D_HTN_NUMS	PP1D_HTN	PP2D_BP_NUMS	PP2D_HTN_NUMS	PP2D_HTN	PP3D_HTN	PP4D_HTN	PP5D_HTN	PPHTN_BP_NUMS	PPHTN_HTN_NUMS	PPHTN	AP_LABETALOL	AP_NIFEDIPINE	AP_NICARDIPINE	PP2D_LABETALOL
168	28	1	0	158	62	24.8	1	0	37	0	1	1	0		1							144	90	108	1	2	132	87	102	0	2	2	1	1	1	1	2	1	1	1	1	1	2	1	1	1	0	0	0
617	24	1	0	158	72	28.8	2	1	39	0	2	0	1	628	4	1	0	3	0	0	0	158	101	120	1	2	126	74	91.3333	0	1	1	1	1	0	0	2	0	0	1	1	1	4	1	1	1	1	0	0
630	39	3	1	152.5	70	30.1	3	0	39	0	1	0	0		1							164	94	117.333	1	3	142	92	108.667	1	3	2	1	1	0	0	3	1	1	1	1	1	4	2	1	0	0	0	0
653	30	2	0	164	93.5	34.8	3	1	40	0	1	1	0		1							140	86	104	1	2	139	92	107.667	1	2	2	1	2	1	1	3	2	1	1	1	1	3	2	1	1	0	0	0
1126	33	2	0	153	55	23.5	1	1	41	0	1	0	1	236	3	3	0	2	0	0	0	126	78	94	0	1	146	79	101.333	1	4	1	1	1	1	1	1	1	1	1	1	1	1	1	1	1	0	1	1
1285	39	3	1	161	87.4	33.7	3	1	37	0	1	1	1	379	4	0	0	1	0	0	0	159	93	115	1	2	120	70	86.6667	0	1	1	1	1	0	0	2	0	0	0	0	0	2	0	0	1	0	0	0
1748	43	4	1	159	67.5	26.7	2	1	37	0	1	1	1	260	3	3	0	3	0	0	0	132	90	104	1	2	135	97	109.667	1	2	2	1	1	0	0	2	0	0	1	1	1	3	1	1	1	1	0	0
1859	26	1	0	158	87	34.9	3	1	40	0	1	0	0		1							128	87	100.667	0	1	135	86	102.333	0	3	1	1	1	0	0	2	1	1	1	1	1	2	1	1	1	0	1	1
2121	26	1	0	157	72.5	29.4	2	1	37	0	2	0	0		1							143	99	113.667	1	2	139	99	112.333	1	3	3	1	2	1	1	3	2	1	1	1	1	4	3	1	1	1	0	0
2342	29	1	0	158	79.6	31.9	3	1	38	0	1	0	0		1							141	89	106.333	1	2	102	68	79.3333	0	5	2	1	1	0	0	2	0	0	0	0	0	2	0	0	1	0	0	0
2529	33	2	0	160	90	35.2	3	1	33	1	1	0	0		1							144	87	106	1	2	113	73	86.3333	0	4	2	1	1	0	0	2	1	1	1	1	1	2	1	1	0	0	0	0
2749	32	2	0	166	66.4	24.1	1	1	40	0	1	0	1	917	4	1	0	4	0	0	0	123	82	95.6667	0	1	115	75	88.3333	0	3	0	0	1	0	0	1	0	0	0	0	0	1	0	0	1	0	0	1
2796	37	3	1	158	77.5	31	3	0	39	0	2	0	0		1							144	91	108.667	1	2	127	59	81.6667	0	1	1	1	1	0	0	2	0	0	0	0	0	2	0	0	1	0	0	0
2798	28	1	0	165	73	26.8	2	0	39	0	1	0	0		1							139	97	111	1	2	128	91	103.333	1	1	1	1	2	1	1	3	2	1	1	1	1	3	2	1	0	0	0	0
2824	26	1	0	168	101	35.8	3	1	38	0	2	0	0		1							136	77	96.6667	0	1	126	73	90.6667	0	2	0	0	1	0	0	2	0	0	0	0	0	2	0	0	1	1	0	0
2839	29	1	0	153	77.1	32.9	3	1	37	0	2	0	0		1							152	102	118.667	1	2	138	92	107.333	1	7	1	1	2	1	1	3	2	1	1	1	1	4	3	1	1	1	0	1
2969	35	3	1	147	53	24.5	1	1	37	0	1	0	0		1							153	115	127.667	1	3	109	78	88.3333	0	7	1	1	2	1	1	3	2	1	1	1	1	5	2	1	1	1	0	0
3319	29	1	0	167.5	70.7	25.2	2	1	40	0	2	0	0		1							143	92	109	1	2	145	92	109.667	1	2	2	1	1	1	1	2	2	1	1	1	1	9	7	1	1	1	0	1
3449	20	1	0	165	49	18	1	1	38	0	1	0	0		1							139	98	111.667	1	2	136	85	102	0	1	1	1	1	1	1	2	2	1	1	1	1	3	2	1	1	1	0	1
3860	32	2	0	168	80.3	28.5	2	1	38	0	1	0	1	243	3	1	0	4	0	0	0	120	70	86.6667	0	1	133	78	96.3333	0	2	0	0	1	0	0	2	0	0	0	0	0	2	0	0	1	0	0	1
3939	35	3	1	155	62.1	25.9	2	1	39	0	1	0	1	652	4	1	0	2	0	0	0	138	91	106.667	1	2	112	65	80.6667	0	2	2	1	1	0	0	1	0	0	0	0	0	1	0	0	1	0	1	0
3946	22	1	0	154	81.7	34.5	3	1	39	0	1	0	0		1							140	95	110	1	2	146	82	103.333	1	1	1	1	2	1	1	3	2	1	1	1	1	3	2	1	0	0	0	0
4201	24	1	0	158	65	26	2	1	39	0	2	0	0		1							126	80	95.3333	0	1	138	89	105.333	0	1	0	0	1	1	1	2	2	1	1	1	1	5	3	1	1	0	0	1
4821	33	2	0	162	71	27.1	2	1	39	0	2	0	0		1							139	88	105	0	1	144	84	104	1	1	0	0	1	1	1	2	2	1	1	1	1	3	3	1	1	0	0	0
4852	24	1	0	153	69	29.5	2	1	40	0	1	0	0		1							140	80	100	1	2	121	78	92.3333	0	2	2	1	1	1	1	2	1	1	1	1	1	3	1	1	0	0	0	0
5092	26	1	0	156	63.6	26.1	2	1	39	0	1	1	0		1							135	90	105	1	2	133	85	101	0	4	3	1	1	0	0	2	0	0	0	0	0	2	0	0	1	0	0	0
5195	26	1	0	160	59.5	23.2	1	0	39	0	1	0	0		1							154	100	118	1	2	102	76	84.6667	0	1	1	1	1	0	0	2	1	1	1	1	1	2	1	1	1	0	1	0
5196	26	1	0	160	59.5	23.2	1	0	39	0	1	0	0		1							154	100	118	1	2	102	76	84.6667	0	1	1	1	1	0	0	2	1	1	1	1	1	2	1	1	1	0	1	0
5213	25	1	0	150	54.9	24.4	1	1	40	0	2	0	0		1							128	83	98	0	1	118	79	92	0	3	0	0	1	0	0	2	0	0	0	0	0	3	0	0	1	0	0	0
5234	26	1	0	163	86.3	32.5	3	1	39	0	1	1	0		1							129	74	92.3333	0	1	116	88	97.3333	0	1	0	0	1	0	0	2	1	1	1	1	1	7	1	1	0	0	0	0
5646	28	1	0	165	64	23.5	1	0	37	0	2	0	1	70	2	2	0	2	0	0	0	163	105	124.333	1	3	133	90	104.333	1	1	1	1	1	0	0	2	0	0	0	0	0	6	1	1	1	1	0	1
5811	41	4	1	166	77.5	28.1	2	0	38	0	2	1	0		1							133	84	100.333	0	1	119	82	94.3333	0	4	0	0	1	0	0	2	0	0	0	0	0	2	0	0	0	0	0	0
5839	33	2	0	160	90	35.2	3	0	36	1	1	0	0		1							149	98	115	1	2	139	81	100.333	0	1	1	1	1	0	0	1	0	0	0	0	0	1	0	0	1	0	0	0
6495	22	1	0	165	79.6	29.2	2	1	40	0	2	0	0		1							174	112	132.667	1	3	142	82	102	1	1	1	1	1	1	1	2	2	1	1	1	1	2	2	1	1	1	0	1
6552	28	1	0	163	71	26.7	2	0	38	0	1	0	0		1							137	74	95	0	1	122	78	92.6667	0	7	0	0	1	0	0	1	0	0	0	0	0	1	0	0	1	0	0	1
7076	27	1	0	159	81	32	3	1	38	0	1	0	0		1							149	87	107.667	1	2	128	94	105.333	1	1	1	1	1	1	1	2	2	1	1	1	1	2	2	1	1	1	0	0
7589	31	2	0	175	110	35.9	3	0	40	0	1	0	0		1							135	78	97	0	1	120	75	90	0	2	0	0	1	0	0	1	0	0	0	0	0	1	0	0	1	0	0	0
7613	31	2	0	165	84	30.9	3	1	38	0	1	0	0		1							136	83	100.667	0	1	128	74	92	0	7	0	0	1	0	0	2	1	1	1	1	1	3	1	1	1	0	1	0
7798	22	1	0	161	67.4	26	2	1	39	0	1	0	0		1							136	92	106.667	1	2	134	87	102.667	0	1	1	1	1	0	0	2	0	0	0	0	0	4	0	0	0	0	0	0
7911	29	1	0	161	63	24.3	1	0	39	0	1	0	0		1							147	94	111.667	1	2	103	72	82.3333	0	1	1	1	1	0	0	2	0	0	0	0	0	2	0	0	1	0	0	1
7916	27	1	0	151	64.5	28.3	2	1	35	1	1	0	1	131	2	0	0	2	0	0	0	126	82	96.6667	0	1	141	87	105	1	6	0	0	1	0	0	2	1	1	1	1	1	2	1	1	1	0	0	1
7966	34	2	0	155	66	27.5	2	0	41	0	2	0	0		1							138	82	100.667	0	1	105	68	80.3333	0	2	0	0	1	0	0	2	1	1	1	1	1	3	1	1	1	0	0	1
8061	37	3	1	161	73.4	28.3	2	0	40	0	1	0	1	122	2	2	0	1	0	0	0	133	82	99	0	1	130	77	94.6667	0	1	0	0	4	0	0	8	1	1	1	1	1	14	2	1	1	0	0	1
8064	38	3	1	153	67.7	28.9	2	0	38	0	1	0	0		1							143	93	109.667	1	2	125	79	94.3333	0	2	2	1	1	0	0	2	0	0	0	0	0	2	0	0	1	0	0	0
8175	30	2	0	160	66	25.8	2	1	40	0	1	1	1	378	4	0	0	5	0	0	0	156	87	110	1	2	124	76	92	0	4	2	1	1	0	0	2	0	0	0	0	0	2	0	0	1	0	0	1
8186	27	1	0	155	72.6	30.2	3	1	41	0	1	0	1	321	3	1	0	0	0	0	0	121	75	90.3333	0	1	143	82	102.333	1	3	1	1	1	0	0	2	0	0	1	1	1	3	1	1	1	1	1	1
8276	26	1	0	155	48.8	20.3	1	0	39	0	1	0	0		1							139	97	111	1	2	137	93	107.667	1	3	2	1	2	1	1	3	2	1	1	1	1	8	7	1	1	1	0	1
8472	25	1	0	155	60	25	2	1	39	0	2	0	1	556	4	2	0	6	0	0	0	163	89	113.667	1	3	142	72	95.3333	1	7	4	1	1	1	1	2	2	1	1	1	1	3	3	1	1	0	1	1
8736	39	3	1	161.5	79	30.3	3	0	39	0	2	1	0		1							116	86	96	0	1	121	76	91	0	6	1	1	1	0	0	2	0	0	0	0	0	3	0	0	1	0	0	1
8848	28	1	0	167	65	23.3	1	1	39	0	1	1	1	276	3	2	0	2	0	0	0	126	74	91.3333	0	1	152	81	104.667	1	2	0	0	1	0	0	1	0	0	1	1	1	2	1	1	1	0	0	1
8982	30	2	0	163	76.7	28.9	2	0	39	0	1	0	0		1							135	61	85.6667	0	1	138	82	100.667	0	7	0	0	1	0	0	2	0	0	0	0	0	2	0	0	1	0	0	1
9096	26	1	0	150	60	26.7	2	1	40	0	2	0	0		1							139	80	99.6667	0	1	142	87	105.333	1	2	0	0	1	1	1	4	4	1	1	1	1	4	4	1	0	0	0	1
9188	32	2	0	157	80.5	32.7	3	0	37	0	1	0	0		1							130	102	111.333	1	2	132	78	96	0	1	1	1	3	1	1	5	2	1	1	1	1	5	2	1	1	0	0	1
9448	36	3	1	167	91.9	33	3	0	37	0	2	1	1	280	3	2	0	4	0	0	0	136	81	99.3333	0	1	125	91	102.333	1	3	0	0	1	0	0	2	0	0	1	1	1	3	1	1	1	0	0	0
9449	28	1	0	148	47.7	21.8	1	1	37	0	2	0	0		1							128	73	91.3333	0	1	121	77	91.6667	0	1	0	0	1	0	0	2	0	0	0	0	0	3	0	0	1	0	0	0
9618	34	2	0	158	54.7	21.9	1	1	40	0	1	1	0		1							152	92	112	1	2	127	81	96.3333	0	2	2	1	1	0	0	2	1	1	1	1	1	2	1	1	1	0	1	1
9705	33	2	0	150	59.8	26.6	2	1	39	0	1	1	0		1							126	94	104.667	1	2	124	76	92	0	7	2	1	1	0	0	2	0	0	0	0	0	2	0	0	1	0	0	0
9859	27	1	0	157	90.5	36.7	3	1	37	0	2	0	0		1							129	94	105.667	1	2	144	103	116.667	1	4	2	1	2	1	1	3	2	1	1	1	1	3	2	1	1	0	1	1
9960	29	1	0	166	99	35.9	3	0	37	0	1	0	0		1							124	75	91.3333	0	1	120	87	98	0	2	0	0	1	0	0	1	0	0	0	0	0	1	0	0	1	0	0	1
10103	26	1	0	160	86	33.6	3	1	40	0	2	0	0		1							139	83	101.667	0	1	123	76	91.6667	0	1	0	0	2	0	0	2	0	0	0	0	0	2	0	0	1	1	0	1
10123	35	3	1	161	61.4	23.7	1	0	38	0	2	0	0		1							114	73	86.6667	0	1	115	80	91.6667	0	7	0	0	1	0	0	2	0	0	0	0	0	5	0	0	0	0	1	0
10183	25	1	0	157	61	24.8	1	1	40	0	1	0	0		1							135	90	105	1	2	118	90	99.3333	1	2	2	1	2	1	1	3	2	1	1	1	1	3	2	1	1	0	0	0
10564	23	1	0	148	60	27.4	2	1	38	0	2	0	0		1							120	85	96.6667	0	1	100	68	78.6667	0	1	0	0	1	0	0	2	0	0	0	0	0	4	0	0	1	0	1	0
10731	30	2	0	160	63.2	24.7	1	1	38	0	1	0	0		1							145	95	111.667	1	2	132	88	102.667	0	2	2	1	2	1	1	3	2	1	1	1	1	12	7	1	1	0	0	0
10908	23	1	0	148	57	26	2	1	40	0	1	1	1	519	4	0	0	2	0	0	0	127	71	89.6667	0	1	122	83	96	0	4	0	0	1	0	0	2	0	0	0	0	0	2	0	0	1	0	1	0
10968	26	1	0	161	72.4	27.9	2	1	39	0	1	0	0		1							135	87	103	0	1	133	76	95	0	1	0	0	1	0	0	2	0	0	0	0	0	2	0	0	1	1	0	0
11122	26	1	0	152	60.9	26.4	2	1	41	0	2	1	1	167	2	2	0	3	0	0	0	128	84	98.6667	0	1	116	71	86	0	3	0	0	1	0	0	1	0	0	0	0	0	3	0	0	1	0	0	0
11207	29	1	0	159	60.5	23.9	1	1	37	0	1	0	0		1							128	81	96.6667	0	1	118	75	89.3333	0	4	0	0	1	0	0	2	0	0	0	0	0	3	0	0	1	0	0	1
11287	36	3	1	158	84.4	33.8	3	1	37	0	1	0	0		1							116	77	90	0	1	130	80	96.6667	0	7	1	1	1	0	0	2	0	0	0	0	0	3	0	0	1	0	0	1
11360	24	1	0	155	55.3	23	1	1	38	0	2	0	0		1							149	105	119.667	1	2	132	91	104.667	1	1	1	1	1	1	1	2	1	1	1	1	1	8	4	1	1	0	1	1
11378	18	1	0	163	61	23	1	1	39	0	2	0	1	232	3	0	0	3	0	1	10	133	75	94.3333	0	1	120	70	86.6667	0	2	0	0	1	0	0	2	0	0	0	0	0	3	0	0	1	0	0	1
11395	32	2	0	150	80.1	35.6	3	0	40	0	1	0	0		1							151	98	115.667	1	2	137	82	100.333	0	2	2	1	1	0	0	3	1	1	1	1	1	3	1	1	1	1	0	0
11635	23	1	0	165	67.3	24.7	1	1	38	0	1	0	1	352	4	2	0	2	0	0	0	140	92	108	1	2	132	62	85.3333	0	4	3	1	1	0	0	1	0	0	0	0	0	1	0	0	1	0	0	1
11660	30	2	0	158	78.4	31.4	3	0	40	0	1	0	0		1							128	90	102.667	1	2	122	89	100	0	4	2	1	1	0	0	2	0	0	0	0	0	3	0	0	1	0	0	0
12327	31	2	0	152	72.6	31.4	3	1	34	1	2	0	0		1							140	93	108.667	1	2	140	90	106.667	1	10	5	1	1	0	0	2	0	0	0	1	1	6	2	1	1	0	1	0
12677	29	1	0	155	54	22.5	1	0	40	0	1	1	0		1							120	73	88.6667	0	1	112	64	80	0	1	0	0	1	0	0	2	0	0	0	0	0	2	0	0	0	0	0	1
12678	28	1	0	163	70.5	26.5	2	1	38	0	1	0	0		1							122	73	89.3333	0	1	143	77	99	1	3	0	0	1	0	0	2	0	0	1	1	1	6	3	1	0	0	0	0
12690	29	1	0	155	53	22.1	1	1	38	0	2	1	1	560	4	3	0	4	0	0	0	142	84	103.333	1	2	126	77	93.3333	0	2	2	1	1	0	0	2	0	0	0	0	0	3	0	0	1	0	0	0
12809	37	3	1	155	47	19.6	1	0	38	0	2	1	0		1							128	92	104	1	2	159	97	117.667	1	2	2	1	1	1	1	2	2	1	1	1	1	8	3	1	1	1	0	1
12970	24	1	0	156	64.9	26.7	2	1	37	0	2	0	0		1							137	95	109	1	2	101	66	77.6667	0	1	1	1	1	0	0	2	0	0	0	0	0	2	0	0	1	1	0	0
13001	27	1	0	166	64	23.2	1	0	39	0	1	0	0		1							132	100	110.667	1	2	112	89	96.6667	0	1	1	1	1	0	0	1	0	0	0	0	0	1	0	0	0	0	0	0
13035	38	3	1	161	73.5	28.4	2	0	36	1	2	0	1	206	3	3	0	3	0	1	10	143	100	114.333	1	2	135	80	98.3333	0	2	2	1	1	0	0	2	0	0	0	0	0	2	0	0	1	0	0	0
13075	39	3	1	155	62.6	26.1	2	1	41	0	2	1	1	399	4	2	0	4	0	0	0	138	79	98.6667	0	1	140	76	97.3333	1	4	0	0	1	1	1	1	1	1	1	1	1	1	1	1	1	0	0	0
13104	28	1	0	158	76	30.4	3	1	38	0	2	1	0		1							153	99	117	1	2	125	75	91.6667	0	4	3	1	2	1	1	3	1	1	1	1	1	3	1	1	1	0	1	1
13131	40	4	1	153	65.5	28	2	1	40	0	1	0	1	755	4	3	0	2	0	0	0	142	92	108.667	1	2	132	76	94.6667	0	2	2	1	1	0	0	3	0	0	0	0	0	3	0	0	1	1	0	0
13167	29	1	0	160	68.4	26.7	2	0	39	0	2	0	1	229	3	0	0	6	0	0	0	148	87	107.333	1	2	136	81	99.3333	0	1	1	1	1	0	0	2	0	0	0	0	0	2	0	0	1	0	1	1
13323	26	1	0	158	61	24.4	1	1	40	0	2	0	1	811	4	1	0	0	0	0	0	132	100	110.667	1	2	138	88	104.667	0	1	1	1	1	0	0	2	0	0	0	0	0	2	0	0	1	0	0	1
13437	30	2	0	163	78.3	29.5	2	0	37	0	1	0	0		1							137	88	104.333	0	1	117	73	87.6667	0	7	1	1	1	0	0	2	0	0	0	0	0	2	0	0	1	0	0	0
13462	26	1	0	152	51	22.1	1	1	38	0	1	0	1	384	4	4	0	4	0	0	0	126	94	104.667	1	2	134	90	104.667	1	1	1	1	1	0	0	2	1	1	1	1	1	2	1	1	1	0	1	1
13620	25	1	0	160	66.1	25.8	2	1	38	0	1	1	1	124	2	3	0	2	0	0	0	126	89	101.333	0	1	133	80	97.6667	0	2	0	0	1	0	0	2	0	0	0	0	0	2	0	0	0	0	0	0
13823	36	3	1	156	54	22.2	1	1	37	0	1	0	0		1							133	94	107	1	2	111	68	82.3333	0	1	1	1	1	0	0	2	0	0	0	0	0	3	0	0	0	0	0	0
14048	23	1	0	160	62	24.2	1	0	40	0	1	0	0		1							144	93	110	1	2	125	67	86.3333	0	2	2	1	1	0	0	2	0	0	0	0	0	2	0	0	1	0	0	0
14062	34	2	0	160	72.7	28.4	2	0	39	0	2	0	1	150	2	4	0	2	0	0	0	149	86	107	1	2	133	73	93	0	4	3	1	1	0	0	1	0	0	0	0	0	1	0	0	1	0	1	1
14089	32	2	0	170	80	27.7	2	1	40	0	2	0	1	529	4	0	0	6	0	0	0	138	80	99.3333	0	1	125	78	93.6667	0	2	0	0	1	0	0	2	0	0	0	0	0	2	0	0	1	0	1	1
14218	22	1	0	154	58.9	24.8	1	1	39	0	1	0	1	174	2	1	0	4	0	0	0	142	79	100	1	2	120	88	98.6667	0	2	2	1	1	0	0	2	0	0	0	0	0	3	0	0	1	1	0	1
14483	24	1	0	167	87.2	31.3	3	0	41	0	2	0	1	198	3	2	0	2	0	0	0	150	92	111.333	1	2	130	80	96.6667	0	2	2	1	1	0	0	1	0	0	0	0	0	1	0	0	1	0	0	1
14589	29	1	0	157	59.6	24.2	1	1	40	0	1	1	1	128	2	1	0	6	0	0	0	117	73	87.6667	0	1	117	71	86.3333	0	2	0	0	1	0	0	2	0	0	0	0	0	2	0	0	0	0	0	0
14724	32	2	0	170	76	26.3	2	1	40	0	1	0	1	432	4	1	0	3	0	0	0	136	81	99.3333	0	1	112	71	84.6667	0	4	1	1	1	0	0	2	0	0	0	0	0	2	0	0	1	0	0	1
14980	25	1	0	158	62.3	25	2	1	37	0	1	1	1	155	2	1	0	6	0	0	0	152	108	122.667	1	2	128	86	100	0	2	2	1	1	0	0	2	0	0	0	0	0	3	0	0	1	1	0	0
15050	29	1	0	158	63	25.2	2	0	39	0	1	0	0		1							158	96	116.667	1	2	140	92	108	1	1	1	1	2	1	1	3	2	1	1	1	1	4	3	1	1	1	0	0
15107	31	2	0	157	82	33.3	3	0	38	0	1	0	1	89	2	0	0	2	0	0	0	132	86	101.333	0	1	120	81	94	0	4	0	0	1	0	0	1	0	0	0	0	0	1	0	0	0	0	0	0
15112	33	2	0	170	79	27.3	2	0	40	0	1	0	0		1							140	89	106	1	2	133	77	95.6667	0	4	2	1	1	0	0	2	0	0	0	0	0	2	0	0	1	0	0	1
15118	36	3	1	145	48.9	23.3	1	1	36	1	1	1	1	239	3	3	0	2	0	0	0	127	81	96.3333	0	1	100	63	75.3333	0	1	0	0	1	0	0	2	0	0	0	0	0	2	0	0	0	0	0	0
15176	29	1	0	166	71	25.8	2	1	39	0	1	0	1	261	3	0	0	0	0	0	0	130	76	94	0	1	119	68	85	0	3	0	0	1	0	0	2	0	0	0	0	0	2	0	0	1	0	0	1
15210	33	2	0	162	89	33.9	3	0	37	0	2	1	0		1							153	104	120.333	1	2	123	83	96.3333	0	1	1	1	2	1	1	3	2	1	1	1	1	4	2	1	1	1	0	1
15219	23	1	0	166	63.8	23.2	1	1	39	0	2	0	1	286	3	1	0	6	0	1	10	154	70	98	1	2	132	92	105.333	1	1	1	1	1	0	0	2	0	0	0	1	1	4	1	1	1	1	1	1
15563	31	2	0	168.5	83.5	29.4	2	1	38	0	1	0	0		1							130	82	98	0	1	123	82	95.6667	0	1	0	0	1	0	0	2	0	0	0	0	1	10	1	1	0	0	0	0
15567	38	3	1	170	96	33.2	3	1	37	0	1	1	0		1							134	76	95.3333	0	1	120	73	88.6667	0	7	0	0	1	0	0	2	0	0	0	0	0	3	0	0	1	0	0	0
15730	33	2	0	156	63	25.9	2	0	38	0	2	0	0		1							143	86	105	1	2	125	70	88.3333	0	1	1	1	1	0	0	2	0	0	0	0	0	2	0	0	0	0	0	0
15742	26	1	0	162	59.5	22.7	1	1	38	0	1	0	0		1							133	95	107.667	1	2	115	75	88.3333	0	1	1	1	2	0	0	3	0	0	0	0	0	3	0	0	1	0	0	0
15802	24	1	0	156	63.5	26.1	2	1	37	0	1	0	0		1							131	75	93.6667	0	1	101	65	77	0	2	0	0	1	0	0	2	0	0	0	0	0	2	0	0	0	0	0	0
15843	26	1	0	156	83	34.1	3	1	40	0	1	0	1	448	4	1	0	2	0	1	10	117	70	85.6667	0	1	102	71	81.3333	0	1	0	0	1	0	0	2	0	0	0	0	0	2	0	0	1	0	0	0
15845	29	1	0	156	65	26.7	2	1	39	0	1	0	0		1							138	92	107.333	1	2	110	71	84	0	1	1	1	1	0	0	2	0	0	0	0	0	2	0	0	0	0	0	0
15877	28	1	0	152	72	31.2	3	1	40	0	2	1	0		1							143	97	112.333	1	2	115	69	84.3333	0	2	2	1	1	0	0	2	0	0	0	0	0	2	0	0	0	0	0	0
15933	27	1	0	155	63.1	26.3	2	1	38	0	1	0	0		1							121	70	87	0	1	127	65	85.6667	0	1	0	0	1	0	0	1	0	0	0	0	0	1	0	0	1	0	0	0
15958	34	2	0	156	68.3	28.1	2	0	39	0	1	1	1	306	3	4	0	3	0	0	0	135	75	95	0	1	105	62	76.3333	0	2	0	0	1	0	0	2	0	0	0	0	0	2	0	0	0	0	0	0
16046	25	1	0	164	65.4	24.3	1	1	38	0	2	0	0		1							140	93	108.667	1	2	120	77	91.3333	0	6	3	1	1	0	0	2	1	1	1	1	1	2	1	1	1	0	1	1
16050	29	1	0	173	88	29.4	2	1	39	0	1	0	1	116	2	4	0	2	0	0	0	140	91	107.333	1	2	128	62	84	0	1	1	1	1	0	0	1	0	0	0	0	0	1	0	0	1	0	1	1
16099	36	3	1	152	66.3	28.7	2	0	39	0	1	0	1	537	4	3	0	2	0	0	0	126	79	94.6667	0	1	92	62	72	0	1	0	0	1	0	0	2	0	0	0	0	0	2	0	0	1	0	0	0
16290	23	1	0	157	64	26	2	1	40	0	1	0	1	346	4	3	0	0	0	0	0	132	87	102	0	1	138	90	106	1	2	0	0	3	0	0	4	0	0	0	0	0	4	0	0	1	0	1	0
16293	29	1	0	156	63	25.9	2	1	36	1	1	0	0		1							141	88	105.667	1	2	134	86	102	0	1	1	1	1	0	0	2	0	0	0	0	0	2	0	0	0	0	0	0
16361	22	1	0	165	68.8	25.3	2	1	38	0	2	0	0		1							127	91	103	1	2	114	72	86	0	1	1	1	1	0	0	2	0	0	0	0	0	5	0	0	0	0	0	0
16413	27	1	0	155	77.2	32.1	3	1	39	0	2	0	0		1							146	84	104.667	1	2	143	90	107.667	1	2	2	1	1	1	1	2	2	1	1	1	1	2	2	1	1	0	0	1
16480	27	1	0	158	100.7	40.3	3	0	37	0	1	0	0		1							146	77	100	1	2	121	79	93	0	1	1	1	2	1	1	3	2	1	1	1	1	4	2	1	0	0	0	1
16552	26	1	0	150	66.3	29.5	2	1	40	0	2	1	1	143	2	1	0	4	0	0	0	165	103	123.667	1	3	138	95	109.333	1	1	1	1	1	0	0	2	0	0	0	0	0	2	0	0	1	0	1	1
16759	31	2	0	150	65	28.9	2	0	40	0	2	0	1	616	4	4	0	1	0	0	0	128	91	103.333	1	2	104	63	76.6667	0	3	2	1	1	0	0	2	0	0	0	0	0	3	0	0	0	0	0	1
16768	31	2	0	150	59.3	26.4	2	1	39	0	1	1	1	79	2	3	0	2	0	0	0	135	93	107	1	2	127	80	95.6667	0	2	2	1	1	0	0	2	0	0	0	0	0	2	0	0	1	0	0	1
16827	23	1	0	158	78.5	31.5	3	1	38	0	1	0	1	280	3	1	0	3	0	0	0	140	80	100	1	2	132	75	94	0	2	2	1	1	0	0	1	0	0	0	0	0	1	0	0	1	0	0	0
16936	36	3	1	167	87	31.2	3	0	40	0	1	0	1	102	2	2	0	2	0	0	0	137	82	100.333	0	1	140	90	106.667	1	5	0	0	1	1	1	2	2	1	1	1	1	2	2	1	1	0	0	1
17010	33	2	0	162	60.4	23	1	1	39	0	1	0	1	192	3	4	0	3	0	0	0	132	90	104	1	2	120	79	92.6667	0	2	2	1	1	0	0	2	0	0	0	0	0	2	0	0	0	0	0	0
17025	30	2	0	160	59.8	23.4	1	1	40	0	1	0	1	309	3	2	0	2	0	0	0	130	85	100	0	1	127	72	90.3333	0	1	0	0	1	0	0	2	0	0	0	0	0	2	0	0	1	0	0	1
17423	31	2	0	154	62.2	26.2	2	1	37	0	1	0	1	121	2	1	0	3	0	0	0	132	88	102.667	0	1	104	57	72.6667	0	7	1	1	1	0	0	2	0	0	0	0	0	2	0	0	0	0	0	0
17586	33	2	0	158	60.2	24.1	1	0	37	0	1	0	0		1							138	99	112	1	2	126	89	101.333	0	1	1	1	1	0	0	2	0	0	0	0	0	2	0	0	0	0	0	0
17717	25	1	0	156	72.5	29.8	2	1	40	0	2	0	1	268	3	2	0	2	0	0	0	132	77	95.3333	0	1	130	78	95.3333	0	4	0	0	1	0	0	1	0	0	0	0	0	1	0	0	1	0	0	1
17810	29	1	0	160	72.5	28.3	2	0	39	0	1	0	1	256	3	2	0	3	0	0	0	156	79	104.667	1	2	113	62	79	0	2	2	1	1	0	0	1	0	0	0	0	0	1	0	0	1	0	1	1
17825	29	1	0	154	81	34.2	3	1	39	0	2	1	0		1							188	138	154.667	1	3	123	83	96.3333	0	1	1	1	1	1	1	2	2	1	1	1	1	8	6	1	1	0	1	1
17855	30	2	0	157	60	24.3	1	0	39	0	1	1	0		1							124	86	98.6667	0	1	122	78	92.6667	0	1	0	0	1	1	1	2	1	1	1	1	1	2	1	1	0	0	0	0
17899	23	1	0	159	64.8	25.6	2	0	39	0	1	0	0		1							132	98	109.333	1	2	135	78	97	0	1	1	1	2	1	1	3	1	1	1	1	1	3	1	1	1	1	1	1
17903	37	3	1	160	67.7	26.5	2	0	38	0	2	0	0		1							136	90	105.333	1	2	139	84	102.333	0	4	3	1	2	1	1	3	1	1	1	1	1	4	1	1	1	0	1	1
17910	35	3	1	153	69.6	29.7	2	0	39	0	1	1	0		1							135	82	99.6667	0	1	132	85	100.667	0	2	0	0	1	0	0	2	1	1	1	1	1	3	1	1	1	0	0	1
17929	32	2	0	158	60	24	1	1	41	0	1	0	1	545	4	0	0	3	0	0	0	133	96	108.333	1	2	112	75	87.3333	0	2	2	1	1	0	0	2	0	0	0	0	0	2	0	0	1	0	0	1
18499	23	1	0	157	65	26.4	2	1	38	0	1	0	0		1							152	89	110	1	2	112	65	80.6667	0	1	1	1	1	0	0	1	0	0	0	0	0	3	0	0	1	0	0	1
18866	26	1	0	162	65.5	25	2	0	39	0	2	1	0		1							150	103	118.667	1	2	108	82	90.6667	0	1	1	1	1	1	1	2	2	1	1	1	1	4	3	1	1	0	0	0
19091	20	1	0	160	94.9	37.1	3	1	38	0	2	0	1	198	3	4	0	6	0	0	0	146	91	109.333	1	2	132	86	101.333	0	3	3	1	1	0	0	2	0	0	0	0	0	3	0	0	1	0	0	1
19219	29	1	0	158	59.7	23.9	1	0	39	0	1	0	0		1							143	89	107	1	2	127	85	99	0	1	1	1	1	0	0	2	0	0	0	0	0	2	0	0	1	0	0	0
19271	25	1	0	162.5	63.3	24	1	0	37	0	2	0	0		1							133	80	97.6667	0	1	111	67	81.6667	0	7	0	0	1	0	0	2	0	0	0	1	1	7	1	1	0	0	0	0
19479	35	3	1	158	80	32.1	3	1	38	0	1	0	1	475	4	2	0	5	0	0	0	145	83	103.667	1	2	122	74	90	0	1	1	1	1	0	0	2	0	0	0	0	0	8	0	0	1	1	0	1
19480	35	3	1	158	80	32.1	3	1	38	0	1	0	1	465	4	4	0	6	0	0	0	145	83	103.667	1	2	122	74	90	0	1	1	1	1	0	0	2	0	0	0	0	0	8	0	0	1	1	0	1
19595	32	2	0	163	66.4	25	2	0	39	0	1	0	1	523	4	0	0	3	0	0	0	121	72	88.3333	0	1	144	77	99.3333	1	1	0	0	1	0	0	2	0	0	1	1	1	3	1	1	1	0	0	0
19610	25	1	0	166	63.3	23	1	1	39	0	1	0	1	102	2	4	0	2	0	0	0	130	82	98	0	1	125	88	100.333	0	3	0	0	1	0	0	2	0	0	0	0	0	2	0	0	0	0	0	0
19612	32	2	0	158	64.1	25.7	2	1	39	0	2	0	0		1							145	80	101.667	1	2	111	64	79.6667	0	1	1	1	1	0	0	2	0	0	0	0	0	2	0	0	0	0	0	0
19627	33	2	0	166	77.5	28.1	2	1	41	0	2	0	0		1							134	79	97.3333	0	1	125	67	86.3333	0	5	1	1	1	0	0	2	0	0	0	0	0	3	0	0	1	0	1	0
19632	28	1	0	155	66	27.5	2	1	37	0	1	0	1	346	4	2	0	3	0	0	0	152	92	112	1	2	141	87	105	1	1	1	1	1	0	0	2	1	1	1	1	1	2	1	1	1	0	0	0
19897	25	1	0	166	72.5	26.3	2	1	40	0	1	0	1	318	3	1	0	3	0	0	0	144	100	114.667	1	2	134	90	104.667	1	1	1	1	1	0	0	2	0	0	0	1	1	4	1	1	1	1	0	0
19969	30	2	0	165	76	27.9	2	1	40	0	2	0	0		1							158	92	114	1	2	150	102	118	1	1	1	1	2	1	1	3	2	1	1	1	1	6	4	1	1	1	0	1
20654	28	1	0	159	77	30.5	3	1	39	0	1	0	1	100	2	4	0	2	0	1	5	138	90	106	1	2	121	73	89	0	2	2	1	1	0	0	1	0	0	0	0	0	1	0	0	1	0	0	0
20716	29	1	0	158	60	24	1	1	40	0	1	0	0		1							149	90	109.667	1	2	122	81	94.6667	0	1	1	1	1	0	0	2	0	0	0	0	0	3	0	0	1	0	0	1
20805	28	1	0	152	64	27.7	2	0	39	0	1	1	1	375	4	1	0	4	0	0	0	133	97	109	1	2	129	93	105	1	2	2	1	1	1	1	1	1	1	1	1	1	1	1	1	1	0	0	1
20872	30	2	0	155	63	26.2	2	0	37	0	2	0	0		1							161	99	119.667	1	3	142	92	108.667	1	3	3	1	1	0	0	2	0	0	1	1	1	3	1	1	1	0	0	1
20939	26	1	0	158	75.4	30.2	3	1	37	0	1	0	0		1							135	76	95.6667	0	1	111	71	84.3333	0	1	0	0	1	0	0	2	0	0	0	0	0	2	0	0	1	0	0	0
20965	22	1	0	163	54.9	20.7	1	1	37	0	2	0	0		1							128	80	96	0	1	121	78	92.3333	0	6	0	0	1	1	1	2	2	1	1	1	1	3	2	1	1	0	0	0
21278	28	1	0	162	64.4	24.5	1	0	39	0	1	0	1	404	4	3	0	3	0	1	5	129	92	104.333	1	2	124	87	99.3333	0	1	1	1	1	0	0	2	0	0	0	0	0	3	0	0	0	0	0	0
21454	19	1	0	147	70.3	32.5	3	1	37	0	2	0	0		1							146	81	102.667	1	2	146	86	106	1	2	2	1	1	1	1	2	1	1	1	1	1	3	2	1	1	0	0	0
21543	32	2	0	165	92.9	34.1	3	1	40	0	2	0	1	288	3	1	0	2	0	0	0	143	89	107	1	2	139	86	103.667	0	3	2	1	1	1	1	2	1	1	1	1	1	2	1	1	1	1	1	1
21571	28	1	0	149	50.41	22.7	1	1	39	0	2	0	1	693	4	0	0	3	0	0	0	116	87	96.6667	0	1	132	82	98.6667	0	2	0	0	1	0	0	2	0	0	0	0	0	3	0	0	1	0	1	0
21634	32	2	0	164.5	80	29.6	2	1	40	0	1	0	1	263	3	1	0	5	0	0	0	139	82	101	0	1	105	70	81.6667	0	12	1	1	1	0	0	2	0	0	0	0	0	2	0	0	0	0	0	0
21689	36	3	1	155	61.6	25.6	2	0	37	0	2	1	0		1							111	67	81.6667	0	1	108	80	89.3333	0	7	0	0	1	0	0	2	0	0	0	0	0	2	0	0	0	0	0	0
21826	29	1	0	169	69	24.2	1	1	37	0	1	0	0		1							117	75	89	0	1	123	78	93	0	7	0	0	1	0	0	2	0	0	0	0	0	2	0	0	1	0	0	1
21892	37	3	1	154	66.2	27.9	2	0	39	0	1	0	0		1							162	102	122	1	3	132	82	98.6667	0	1	1	1	1	0	0	2	0	0	0	0	0	2	0	0	1	1	0	0
22002	29	1	0	165	73.8	27.1	2	1	40	0	1	0	1	755	4	1	0	1	0	0	0	136	85	102	0	1	144	79	100.667	1	2	0	0	1	0	0	2	1	1	1	1	1	4	2	1	1	0	0	1
22029	40	4	1	163	74	27.9	2	1	37	0	1	1	0		1							127	77	93.6667	0	1	138	82	100.667	0	1	0	0	1	0	0	1	0	0	0	0	0	1	0	0	1	0	0	1
22431	30	2	0	156	59	24.2	1	1	39	0	2	1	1	636	4	1	0	2	0	0	0	148	94	112	1	2	124	86	98.6667	0	1	1	1	1	0	0	2	0	0	1	1	1	4	1	1	1	1	0	0
22482	29	1	0	154	68	28.7	2	1	37	0	1	0	0		1							133	70	91	0	1	106	66	79.3333	0	1	0	0	1	0	0	2	0	0	0	0	0	2	0	0	1	1	0	0
22490	21	1	0	170	75	26	2	1	40	0	2	0	1	314	3	2	0	3	0	0	0	143	94	110.333	1	2	116	67	83.3333	0	1	1	1	1	0	0	2	0	0	0	0	0	2	0	0	1	0	0	1
22515	27	1	0	160	65	25.4	2	1	38	0	1	0	1	68	2	4	0	2	0	0	0	111	61	77.6667	0	1	107	75	85.6667	0	4	1	1	1	0	0	1	0	0	0	0	0	1	0	0	1	0	0	1
22699	32	2	0	163	59.6	22.4	1	0	39	0	1	0	0		1							135	89	104.333	0	1	92	51	64.6667	0	1	0	0	1	0	0	2	0	0	0	0	0	2	0	0	1	0	0	0
22826	31	2	0	151	57.1	25	2	1	40	0	1	0	0		1							146	96	112.667	1	2	102	62	75.3333	0	1	1	1	1	0	0	1	0	0	0	0	0	1	0	0	1	0	0	0
22830	27	1	0	160.5	81.5	31.6	3	1	37	0	1	1	0		1							159	100	119.667	1	2	138	78	98	0	4	3	1	1	0	0	2	0	0	0	0	0	2	0	0	1	0	0	0
22874	25	1	0	154	64.5	27.2	2	1	38	0	2	0	1	207	3	2	0	4	0	0	0	139	94	109	1	2	129	87	101	0	2	2	1	1	0	0	2	0	0	0	0	0	2	0	0	0	0	0	1
22889	27	1	0	161	65.5	25.3	2	1	38	0	1	0	1	196	3	1	0	2	0	0	0	132	60	84	0	1	132	77	95.3333	0	1	0	0	1	0	0	2	1	1	1	1	1	3	1	1	0	0	0	1
23148	30	2	0	156	57.9	23.8	1	0	38	0	1	0	1	178	3	4	0	5	0	0	0	129	106	113.667	1	2	122	75	90.6667	0	3	2	1	1	0	0	2	0	0	0	0	0	2	0	0	0	0	0	0
23203	34	2	0	152	70.8	30.6	3	0	36	1	1	0	1	587	4	1	0	2	0	0	0	147	92	110.333	1	2	148	88	108	1	1	1	1	1	0	0	2	0	0	1	1	1	3	1	1	1	0	0	0
23331	32	2	0	169	84.4	29.6	2	1	40	0	1	1	1	161	2	2	0	2	0	0	0	121	80	93.6667	0	1	124	67	86	0	4	0	0	4	0	0	6	0	0	0	0	0	6	0	0	0	0	0	0
23355	27	1	0	154	58.9	24.8	1	1	39	0	1	0	0		1							134	65	88	0	1	115	82	93	0	16	1	1	2	0	0	2	0	0	0	0	0	3	0	0	1	0	0	0
23687	27	1	0	160	62.8	24.5	1	1	37	0	2	0	0		1							126	87	100	0	1	115	77	89.6667	0	6	0	0	2	0	0	3	0	0	0	0	0	5	0	0	1	0	1	1
23688	32	2	0	157	81	32.9	3	0	41	0	1	0	0		1							116	65	82	0	1	109	58	75	0	1	0	0	1	0	0	2	0	0	0	0	0	2	0	0	0	0	0	0
23765	26	1	0	169	71.2	24.9	1	1	38	0	1	0	0		1							135	78	97	0	1	112	92	98.6667	1	7	0	0	1	0	0	2	0	0	0	0	0	2	0	0	1	0	0	0
23882	24	1	0	172	83	28.1	2	1	38	0	1	1	1	288	3	0	0	3	0	0	0	126	87	100	0	1	118	76	90	0	2	0	0	1	0	0	3	0	0	0	0	0	3	0	0	0	0	0	0
23918	36	3	1	155	72	30	3	0	35	1	1	1	0		1							148	93	111.333	1	2	134	81	98.6667	0	1	1	1	1	0	0	2	0	0	0	0	0	2	0	0	1	0	0	1
23927	38	3	1	154	72	30.4	3	0	40	0	2	0	0		1							133	98	109.667	1	2	112	68	82.6667	0	12	2	1	2	0	0	3	0	0	0	0	0	3	0	0	1	0	0	1
24283	24	1	0	162	80	30.5	3	1	40	0	2	0	1	341	4	1	0	6	0	0	0	146	84	104.667	1	2	102	64	76.6667	0	2	2	1	2	0	0	5	0	0	0	0	0	7	0	0	1	0	0	1
24357	28	1	0	156	72.9	30	3	1	41	0	2	0	1	316	3	3	0	3	0	0	0	130	83	98.6667	0	1	156	91	112.667	1	2	0	0	3	1	1	5	2	1	1	1	1	5	2	1	0	0	0	1
24367	30	2	0	155	52.5	21.9	1	0	39	0	1	1	0		1							147	91	109.667	1	2	122	86	98	0	1	1	1	4	0	0	7	0	0	0	0	0	7	0	0	1	0	0	1
24397	27	1	0	161	57	22	1	1	39	0	1	0	1	444	4	3	0	3	0	1	10	145	78	100.333	1	2	104	65	78	0	1	1	1	1	0	0	1	0	0	0	0	0	1	0	0	0	0	0	1
24401	33	2	0	156	62	25.5	2	1	37	0	1	0	1	1105	4	2	0	2	0	0	0	102	56	71.3333	0	1	139	90	106.333	1	1	0	0	2	0	0	3	0	0	0	0	0	3	0	0	1	1	0	1
24847	30	2	0	166	73.6	26.7	2	1	39	0	2	0	1	192	3	3	0	2	0	0	0	130	73	92	0	1	129	78	95	0	1	0	0	2	0	0	5	0	0	0	0	0	5	0	0	1	0	0	0
24971	29	1	0	155	80	33.3	3	0	38	0	1	0	1	581	4	0	0	2	0	0	0	118	82	94	0	1	123	74	90.3333	0	1	0	0	1	0	0	2	0	0	1	1	1	5	1	1	1	0	0	0
25187	30	2	0	160	76	29.7	2	0	40	0	2	0	0		1							138	99	112	1	2	135	82	99.6667	0	1	1	1	3	0	0	4	0	0	0	0	0	4	0	0	1	0	0	1
25204	30	2	0	159	72	28.5	2	1	39	0	2	0	1	210	3	2	0	3	0	0	0	147	103	117.667	1	2	149	97	114.333	1	1	1	1	1	1	1	2	2	1	1	1	1	4	4	1	1	0	1	1
25219	32	2	0	160	80.3	31.4	3	0	38	0	1	0	0		1							130	78	95.3333	0	1	134	89	104	0	2	0	0	1	0	0	2	0	0	0	0	0	2	0	0	0	0	0	0
25235	20	1	0	165	89	32.7	3	1	38	0	1	0	0		1							135	91	105.667	1	2	112	61	78	0	21	4	1	1	0	0	1	0	0	0	0	0	1	0	0	1	0	0	0
25281	28	1	0	155	71.9	29.9	2	1	40	0	1	0	1	318	3	3	0	2	0	0	0	145	87	106.333	1	2	111	80	90.3333	0	6	3	1	1	0	0	1	0	0	0	0	0	1	0	0	1	0	1	1
25307	26	1	0	160	66	25.8	2	1	39	0	1	0	1	460	4	2	0	2	0	1	10	136	71	92.6667	0	1	130	75	93.3333	0	1	0	0	3	0	0	7	1	1	1	1	1	9	1	1	1	0	0	1
25605	33	2	0	161	72	27.8	2	1	40	0	1	0	1	744	4	3	0	3	0	0	0	120	78	92	0	1	123	80	94.3333	0	2	0	0	2	0	0	3	0	0	0	0	0	4	0	0	1	0	0	0
25614	28	1	0	166	60.8	22.1	1	1	37	0	1	0	0		1							138	84	102	0	1	99	50	66.3333	0	6	0	0	1	0	0	2	0	0	0	0	0	2	0	0	0	0	0	0
25625	24	1	0	165.5	74.7	27.3	2	1	40	0	2	0	1	350	4	2	0	3	0	0	0	114	69	84	0	1	149	95	113	1	1	0	0	2	0	0	3	1	1	1	1	1	4	2	1	1	0	0	1
25658	26	1	0	164	79.5	29.6	2	1	40	0	1	0	1	670	4	0	0	2	0	0	0	134	93	106.667	1	2	118	69	85.3333	0	5	3	1	1	0	0	2	0	0	0	0	0	2	0	0	1	0	0	1
25749	28	1	0	164	77	28.6	2	0	39	0	2	0	0		1							128	78	94.6667	0	1	120	68	85.3333	0	1	0	0	1	0	0	2	0	0	0	0	0	2	0	0	0	0	0	0
25956	28	1	0	154	59.1	24.9	1	1	38	0	1	0	1	446	4	3	0	5	0	0	0	126	70	88.6667	0	1	134	85	101.333	0	13	1	1	3	0	0	5	0	0	0	0	0	7	0	0	1	0	0	1
26144	31	2	0	165	70.5	25.9	2	0	38	0	2	0	0		1							131	87	101.667	0	1	127	84	98.3333	0	3	0	0	1	0	0	2	0	0	0	0	0	2	0	0	1	0	1	0
26200	26	1	0	162	72	27.4	2	1	37	0	1	0	0		1							130	91	104	1	2	124	76	92	0	1	1	1	1	0	0	2	0	0	0	0	0	2	0	0	0	0	0	1
26407	30	2	0	154	77	32.5	3	0	39	0	1	0	1	192	3	1	0	3	0	0	0	140	85	103.333	1	2	143	83	103	1	1	1	1	1	0	0	2	0	0	0	0	0	2	0	0	1	0	1	1
26465	28	1	0	160	69.5	27.2	2	1	38	0	2	0	0		1							144	84	104	1	2	125	75	91.6667	0	2	2	1	4	0	0	6	0	0	0	0	0	6	0	0	0	0	0	1
26731	32	2	0	166	73.3	26.6	2	0	39	0	1	0	1	86	2	2	0	5	0	0	0	130	78	95.3333	0	1	113	56	75	0	3	0	0	2	0	0	3	0	0	0	0	0	3	0	0	1	0	0	0
26893	22	1	0	165	80	29.4	2	1	39	0	2	0	0		1							151	101	117.667	1	2	142	90	107.333	1	1	1	1	2	0	0	5	0	0	1	1	1	6	1	1	1	0	1	1
26931	25	1	0	156	73.3	30.1	3	1	37	0	1	0	0		1							125	82	96.3333	0	1	129	85	99.6667	0	7	0	0	1	0	0	2	0	0	0	0	0	3	0	0	0	0	0	0
27136	32	2	0	156	63.5	26.1	2	0	39	0	2	0	0		1							123	83	96.3333	0	1	128	83	98	0	4	0	0	1	0	0	2	0	0	0	0	0	3	0	0	0	0	0	0
27264	35	3	1	158	50.5	20.2	1	0	38	0	1	1	0		1							129	90	103	1	2	106	68	80.6667	0	2	2	1	1	0	0	2	1	1	1	1	1	2	1	1	1	0	0	1
27396	30	2	0	153	63	26.9	2	1	40	0	2	1	0		1							134	90	104.667	1	2	108	73	84.6667	0	2	2	1	1	0	0	2	0	0	0	0	0	3	0	0	1	0	0	1
27420	30	2	0	166.5	67	24.2	1	1	40	0	1	0	0		1							119	71	87	0	1	108	76	86.6667	0	2	0	0	1	0	0	2	0	0	0	0	0	2	0	0	1	0	0	0
27496	28	1	0	156	65	26.7	2	1	41	0	2	0	1	502	4	4	0	3	0	0	0	141	86	104.333	1	2	132	80	97.3333	0	1	1	1	1	0	0	2	0	0	0	0	0	2	0	0	1	0	0	0
27556	27	1	0	156	86.1	35.4	3	1	39	0	2	1	1	222	3	1	0	2	0	0	0	132	71	91.3333	0	1	128	76	93.3333	0	5	1	1	1	0	0	2	0	0	0	0	0	2	0	0	1	0	0	1
27583	25	1	0	156	70	28.8	2	1	38	0	1	0	0		1							145	93	110.333	1	2	138	96	110	1	1	1	1	2	1	1	3	2	1	1	1	1	3	2	1	0	1	0	0
27617	31	2	0	162	60	22.9	1	0	40	0	1	0	0		1							138	67	90.6667	0	1	118	80	92.6667	0	7	0	0	1	0	0	2	0	0	0	0	0	2	0	0	1	0	0	0
27816	30	2	0	159	69.5	27.5	2	1	39	0	2	0	1	223	3	1	0	4	0	0	0	136	82	100	0	1	138	83	101.333	0	1	0	0	4	0	0	8	0	0	0	0	0	10	0	0	0	0	0	0
27819	29	1	0	160	70	27.3	2	1	41	0	2	0	1	456	4	2	0	3	0	0	0	127	74	91.6667	0	1	102	76	84.6667	0	3	0	0	1	0	0	2	0	0	0	0	0	3	0	0	0	0	0	0
27871	27	1	0	160	74.5	29.1	2	1	40	0	2	0	0		1							142	97	112	1	2	135	76	95.6667	0	2	2	1	1	0	0	1	0	0	0	0	0	1	0	0	0	0	0	0
27878	26	1	0	165	71	26.1	2	1	40	0	2	1	0		1							120	80	93.3333	0	1	117	77	90.3333	0	1	0	0	1	0	0	1	0	0	0	0	0	1	0	0	0	0	0	1
27964	35	3	1	158	73.6	29.5	2	0	40	0	1	1	0		1							142	82	102	1	2	106	54	71.3333	0	1	1	1	1	0	0	1	0	0	0	0	0	1	0	0	0	0	0	0
27988	32	2	0	157	63	25.6	2	1	38	0	2	0	0		1							156	95	115.333	1	2	123	72	89	0	2	2	1	1	0	0	2	0	0	0	0	0	2	0	0	1	0	0	1
28027	29	1	0	160	59.4	23.2	1	0	39	0	2	0	0		1							146	84	104.667	1	2	140	88	105.333	1	1	1	1	2	1	1	6	2	1	1	1	1	12	3	1	1	0	0	1
28031	27	1	0	167	68	24.4	1	1	38	0	2	0	0		1							135	80	98.3333	0	1	128	75	92.6667	0	1	0	0	1	0	0	2	0	0	0	0	0	2	0	0	1	0	0	0
28042	26	1	0	160	83.7	32.7	3	1	40	0	1	0	1	210	3	0	0	1	0	0	0	152	68	96	1	2	120	80	93.3333	0	1	1	1	1	0	0	2	0	0	0	0	0	2	0	0	1	0	0	0
28137	29	1	0	158	70.5	28.2	2	1	39	0	1	0	1	394	4	3	0	2	0	0	0	149	83	105	1	2	124	62	82.6667	0	6	3	1	2	0	0	2	0	0	0	0	0	2	0	0	1	0	0	1
28146	23	1	0	161	87.5	33.8	3	1	39	0	1	1	1	105	2	0	0	4	0	0	0	137	91	106.333	1	2	124	86	98.6667	0	1	1	1	1	0	0	2	0	0	0	0	0	3	0	0	0	0	0	0
28185	35	3	1	154	63.9	26.9	2	0	41	0	2	0	1	341	4	1	0	3	0	0	0	122	82	95.3333	0	1	110	75	86.6667	0	3	0	0	4	0	0	5	0	0	0	0	0	5	0	0	1	0	1	1
28237	36	3	1	164	67	24.9	1	1	39	0	2	0	0		1							155	84	107.667	1	2	118	75	89.3333	0	1	1	1	4	0	0	6	0	0	0	0	0	6	0	0	1	0	0	0
28284	39	3	1	158	80	32.1	3	0	39	0	1	0	0		1							161	98	119	1	3	110	80	90	0	1	1	1	1	1	1	2	1	1	1	1	1	2	1	1	1	0	0	1
28342	27	1	0	155	51.5	21.4	1	1	38	0	2	0	1	1125	4	2	0	3	0	1	10	138	93	108	1	2	128	81	96.6667	0	13	5	1	4	0	0	6	0	0	0	0	0	6	0	0	1	0	1	1
28450	37	3	1	152	60	26	2	1	40	0	2	1	1	432	4	3	0	3	0	0	0	137	92	107	1	2	119	85	96.3333	0	6	2	1	4	1	1	6	1	1	1	1	1	6	1	1	1	0	0	0
28490	29	1	0	161	72	27.8	2	1	38	0	1	0	1	362	4	1	0	6	0	0	0	132	85	100.667	0	1	128	86	100	0	1	0	0	4	0	0	6	0	0	0	0	0	6	0	0	1	0	0	1
28635	26	1	0	168	71	25.2	2	1	39	0	1	0	1	241	3	2	0	0	0	0	0	132	79	96.6667	0	1	117	64	81.6667	0	1	0	0	1	0	0	2	0	0	0	0	0	3	0	0	0	0	0	0
28667	30	2	0	161	75	28.9	2	1	37	0	2	0	1	535	4	1	0	2	0	0	0	124	87	99.3333	0	1	133	87	102.333	0	1	0	0	4	2	1	7	2	1	1	1	1	7	2	1	1	0	1	0
28679	29	1	0	156	63	25.9	2	0	40	0	2	0	1	227	3	2	0	6	0	0	0	145	81	102.333	1	2	124	80	94.6667	0	1	1	1	1	0	0	3	0	0	0	0	0	5	0	0	1	0	0	0
28710	23	1	0	162	72.5	27.6	2	1	38	0	1	1	1	498	4	4	0	2	0	0	0	136	88	104	0	1	130	73	92	0	3	0	0	2	0	0	2	0	0	0	0	0	2	0	0	1	0	0	0
28718	28	1	0	155	71	29.6	2	1	37	0	2	0	0		1							144	100	114.667	1	2	125	85	98.3333	0	1	1	1	2	0	0	6	0	0	0	0	0	8	0	0	1	0	1	0
28772	29	1	0	159	55	21.8	1	1	40	0	1	1	1	173	2	2	0	3	0	0	0	135	85	101.667	0	1	100	58	72	0	6	0	0	1	0	0	1	0	0	0	0	0	1	0	0	0	0	0	0
28874	38	3	1	149.5	75	33.6	3	0	40	0	1	0	1	220	3	2	0	3	0	0	0	145	96	112.333	1	2	105	68	80.3333	0	2	2	1	1	0	0	2	0	0	0	0	0	3	0	0	1	0	0	0
28877	29	1	0	150	59.8	26.6	2	0	39	0	2	0	0		1							138	86	103.333	0	1	127	84	98.3333	0	1	0	0	4	0	0	8	0	0	0	0	0	10	0	0	1	1	0	0
29072	16	1	0	165	63	23.1	1	1	40	0	1	0	1	175	3	4	0	2	0	0	0	142	73	96	1	2	112	60	77.3333	0	2	2	1	4	0	0	7	0	0	0	0	0	7	0	0	1	0	0	0
29102	23	1	0	160	61	23.8	1	1	38	0	1	0	1	129	2	0	0	5	0	0	0	161	92	115	1	3	129	72	91	0	7	2	1	2	0	0	2	0	0	0	0	0	2	0	0	1	0	0	1
29189	24	1	0	154	60.8	25.6	2	1	38	0	2	0	0		1							142	92	108.667	1	2	111	52	71.6667	0	1	1	1	1	0	0	2	0	0	0	0	0	3	0	0	1	0	0	0
29277	17	1	0	159	60	23.7	1	1	39	0	1	0	1	216	3	3	0	2	0	0	0	148	101	116.667	1	2	112	66	81.3333	0	1	1	1	4	2	1	6	2	1	1	1	1	6	2	1	1	0	0	1
29333	24	1	0	169	68	23.8	1	1	40	0	2	0	1	208	3	1	0	2	0	0	0	135	92	106.333	1	2	115	67	83	0	1	1	1	3	0	0	3	0	0	0	0	0	3	0	0	0	0	0	1
29659	27	1	0	158	85	34.1	3	1	41	0	2	0	1	428	4	2	0	5	0	0	0	135	80	98.3333	0	1	132	86	101.333	0	3	0	0	4	0	0	5	0	0	0	0	0	5	0	0	1	0	0	0
29661	30	2	0	169	77.5	27.1	2	1	38	0	1	0	1	143	2	2	0	4	0	0	0	135	81	99	0	1	131	75	93.6667	0	10	0	0	4	0	0	6	0	0	0	0	0	6	0	0	1	0	0	1
29801	29	1	0	153	53	22.6	1	0	38	0	1	0	1	430	4	4	0	3	0	0	0	139	97	111	1	2	113	67	82.3333	0	5	2	1	1	0	0	1	0	0	0	0	0	1	0	0	1	0	1	1
29803	34	2	0	162	86.2	32.9	3	0	40	0	1	0	1	260	3	4	0	2	0	0	0	146	84	104.667	1	2	128	77	94	0	7	5	1	1	0	0	1	0	0	0	0	0	1	0	0	1	0	0	0
29951	34	2	0	159	71.5	28.3	2	0	40	0	1	1	1	102	2	4	0	2	0	0	0	134	74	94	0	1	129	92	104.333	1	6	0	0	4	0	0	8	0	0	1	1	1	10	1	1	1	0	1	1
30067	19	1	0	155	79.7	33.2	3	1	37	0	1	0	0		1							126	76	92.6667	0	1	108	64	78.6667	0	10	1	1	2	0	0	2	0	0	0	0	0	2	0	0	1	0	0	1
30095	19	1	0	166	63	22.9	1	1	37	0	2	0	0		1							144	88	106.667	1	2	138	85	102.667	0	5	4	1	4	0	0	5	0	0	0	0	0	5	0	0	1	1	0	1
30107	25	1	0	162	72.3	27.6	2	0	41	0	1	0	1	90	2	3	0	4	0	0	0	121	77	91.6667	0	1	120	68	85.3333	0	3	0	0	2	0	0	2	0	0	0	0	0	2	0	0	0	0	0	0
30133	20	1	0	158.5	75	29.9	2	1	37	0	2	0	0		1							142	97	112	1	2	136	100	112	1	1	1	1	3	1	1	4	2	1	1	1	1	8	5	1	1	1	1	0
30186	32	2	0	162	74.5	28.4	2	1	41	0	2	0	1	491	4	0	0	2	0	0	0	136	83	100.667	0	1	135	92	106.333	1	3	1	1	4	1	1	7	3	1	1	1	1	9	4	1	1	1	0	1
30206	26	1	0	157	85.4	34.7	3	1	41	0	1	0	1	316	3	1	0	5	0	1	10	131	81	97.6667	0	1	126	84	98	0	4	0	0	2	0	0	4	0	0	0	0	0	6	0	0	1	1	0	0
30253	23	1	0	161	64	24.7	1	1	40	0	1	0	1	814	4	1	0	3	0	0	0	133	99	110.333	1	2	115	69	84.3333	0	1	1	1	1	0	0	2	0	0	0	0	0	3	0	0	1	0	0	0
30379	31	2	0	158	61.8	24.8	1	1	40	0	1	0	1	413	4	2	0	3	0	0	0	129	66	87	0	1	132	91	104.667	1	2	0	0	4	1	1	5	2	1	1	1	1	5	2	1	1	1	0	0
30394	39	3	1	158	74	29.6	2	0	40	0	1	0	0		1							130	78	95.3333	0	1	119	65	83	0	1	0	0	2	0	0	4	0	0	0	0	0	4	0	0	0	0	0	0
30428	38	3	1	158	64	25.6	2	0	38	0	2	1	0		1							142	89	106.667	1	2	120	67	84.6667	0	1	1	1	4	1	1	7	2	1	1	1	1	9	3	1	1	0	0	1
30515	22	1	0	153	65.3	27.9	2	1	39	0	1	0	1	476	4	1	0	0	0	0	0	130	67	88	0	1	122	60	80.6667	0	5	0	0	2	0	0	3	0	0	0	0	0	3	0	0	0	0	0	0
30704	27	1	0	160	76	29.7	2	1	39	0	1	0	1	312	3	0	0	4	0	0	0	146	86	106	1	2	132	71	91.3333	0	7	5	1	4	0	0	6	0	0	0	0	0	6	0	0	1	0	0	0
30742	26	1	0	176	88	28.4	2	0	41	0	1	0	0		1							141	76	97.6667	1	2	120	65	83.3333	0	5	2	1	4	0	0	5	0	0	0	0	0	5	0	0	1	0	0	1
30808	37	3	1	155	71	29.6	2	1	40	0	1	1	1	497	4	1	0	6	0	0	0	140	87	104.667	1	2	107	70	82.3333	0	1	1	1	4	0	0	6	0	0	0	0	0	6	0	0	1	1	1	0
30814	38	3	1	158	68.8	27.6	2	1	35	1	1	1	0		1							121	71	87.6667	0	1	120	78	92	0	18	0	0	4	0	0	7	0	0	0	0	0	8	0	0	0	0	0	0
30887	29	1	0	160	68.5	26.8	2	1	40	0	2	0	1	425	4	1	0	2	0	0	0	130	82	98	0	1	115	76	89	0	5	0	0	1	0	0	2	0	0	0	0	0	3	0	0	0	0	0	0
30916	21	1	0	159.5	67	26.3	2	1	40	0	1	0	1	327	4	2	0	3	0	0	0	135	93	107	1	2	133	85	101	0	2	2	1	1	0	0	1	0	0	0	0	0	1	0	0	1	1	0	1
30935	32	2	0	162	65.2	24.8	1	0	37	0	1	0	1	154	2	2	0	3	0	0	0	135	83	100.333	0	1	120	63	82	0	3	0	0	3	0	0	7	0	0	0	0	0	8	0	0	1	0	0	1
31032	24	1	0	155	58.3	24.3	1	1	38	0	1	0	0		1							130	71	90.6667	0	1	101	63	75.6667	0	3	0	0	1	0	0	2	0	0	0	0	0	2	0	0	0	0	0	0
31079	31	2	0	155	59.2	24.6	1	0	39	0	1	0	1	179	3	1	0	3	0	0	0	127	83	97.6667	0	1	115	70	85	0	1	0	0	3	0	0	4	0	0	0	0	0	4	0	0	1	0	0	0
31159	27	1	0	171	92	31.5	3	1	38	0	1	0	1	404	4	1	0	2	0	0	0	146	89	108	1	2	110	63	78.6667	0	1	1	1	4	0	0	6	0	0	0	0	0	6	0	0	0	0	0	0
31182	30	2	0	158	71.5	28.6	2	0	39	0	1	0	1	370	4	3	0	2	0	0	0	140	98	112	1	2	128	73	91.3333	0	1	1	1	4	2	1	6	3	1	1	1	1	6	3	1	1	0	0	1
31265	32	2	0	156	80	32.9	3	0	40	0	1	0	0		1							140	88	105.333	1	2	105	78	87	0	1	1	1	5	1	1	7	2	1	1	1	1	7	2	1	1	0	0	0
31309	26	1	0	168	59	20.9	1	1	39	0	1	0	0		1							139	80	99.6667	0	1	118	65	82.6667	0	16	0	0	2	0	0	2	0	0	0	0	0	2	0	0	1	0	0	1
31455	30	2	0	157	87	35.3	3	1	40	0	1	0	0		1							132	76	94.6667	0	1	135	74	94.3333	0	8	0	0	4	0	0	6	0	0	0	0	0	6	0	0	1	0	0	1
31519	38	3	1	159	80.4	31.8	3	1	39	0	2	0	1	326	4	2	0	3	0	1	5	140	77	98	1	2	131	81	97.6667	0	1	1	1	1	0	0	2	0	0	0	0	0	3	0	0	1	0	0	0
31570	30	2	0	162.5	59.2	22.4	1	1	39	0	2	0	0		1							136	87	103.333	0	1	107	68	81	0	2	0	0	1	1	1	2	1	1	1	1	1	3	1	1	1	1	0	0
31633	27	1	0	173	95	31.7	3	1	40	0	1	0	1	274	3	2	0	6	0	0	0	143	87	105.667	1	2	142	85	104	1	1	1	1	3	0	0	6	1	1	1	1	1	17	10	1	0	0	0	0
31803	29	1	0	165	87.5	32.1	3	1	40	0	1	1	1	215	3	3	0	1	0	0	0	140	89	106	1	2	120	81	94	0	4	3	1	4	0	0	6	0	0	0	0	0	6	0	0	1	1	0	1
31823	24	1	0	158	83.3	33.4	3	1	41	0	1	1	1	193	3	1	0	0	0	1	5	135	87	103	0	1	100	53	68.6667	0	6	0	0	3	0	0	5	0	0	0	0	0	5	0	0	1	0	0	1
31885	22	1	0	150	68	30.2	3	1	41	0	1	0	1	75	2	0	0	2	0	0	0	130	93	105.333	1	2	118	65	82.6667	0	3	2	1	1	0	0	2	0	0	0	0	0	2	0	0	0	0	0	0
32079	21	1	0	162	79.5	30.3	3	1	39	0	1	0	1	216	3	4	0	2	0	0	0	130	73	92	0	1	128	72	90.6667	0	1	0	0	4	0	0	5	0	0	0	0	0	5	0	0	1	0	0	0
32133	26	1	0	153	62	26.5	2	1	38	0	1	0	1	111	2	4	0	3	0	0	0	127	72	90.3333	0	1	114	80	91.3333	0	1	0	0	3	0	0	4	0	0	0	0	0	4	0	0	1	0	0	0
32212	19	1	0	168	89.3	31.6	3	1	40	0	2	0	1	157	2	3	0	4	0	0	0	135	93	107	1	2	112	62	78.6667	0	3	2	1	2	0	0	4	0	0	0	0	0	4	0	0	1	0	0	1
32244	30	2	0	156	77.4	31.8	3	1	39	0	1	0	0		1							135	93	107	1	2	127	83	97.6667	0	1	1	1	1	0	0	2	0	0	0	0	0	3	0	0	0	0	0	0
32266	32	2	0	177	96	30.6	3	1	36	1	1	1	1	210	3	2	0	3	0	0	0	154	86	108.667	1	2	132	85	100.667	0	2	2	1	1	0	0	2	0	0	0	0	0	2	0	0	1	0	0	1
32330	29	1	0	159	64	25.3	2	0	38	0	2	0	1	188	3	3	0	2	0	0	0	140	88	105.333	1	2	113	78	89.6667	0	1	1	1	1	0	0	2	0	0	0	0	0	4	0	0	1	0	0	0
32367	35	3	1	156	58.5	24	1	1	37	0	1	0	0		1							144	96	112	1	2	140	90	106.667	1	1	1	1	2	1	1	3	2	1	1	1	1	4	3	1	1	1	0	0
32394	34	2	0	162	84.3	32.1	3	0	41	0	2	0	0		1							132	77	95.3333	0	1	121	65	83.6667	0	2	0	0	1	0	0	4	0	0	0	0	0	5	0	0	0	0	0	0
32395	34	2	0	148	81	37	3	0	40	0	1	0	0		1							157	100	119	1	2	115	71	85.6667	0	1	1	1	3	1	1	6	2	1	1	1	1	13	2	1	1	1	0	0
32411	23	1	0	160	70	27.3	2	1	40	0	2	0	1	408	4	2	0	3	0	0	0	140	90	106.667	1	2	123	76	91.6667	0	3	2	1	2	0	0	2	0	0	0	0	0	2	0	0	1	1	0	1
32459	38	3	1	159	83	32.8	3	0	39	0	2	1	1	116	2	4	0	4	0	0	0	166	101	122.667	1	3	124	76	92	0	2	2	1	1	0	0	2	0	0	0	0	0	2	0	0	1	1	1	1
32463	23	1	0	168	73	25.9	2	1	40	0	1	0	0		1							142	84	103.333	1	2	105	67	79.6667	0	2	2	1	1	0	0	1	0	0	0	0	0	1	0	0	0	0	0	0
32596	29	1	0	163	74	27.9	2	1	40	0	1	0	1	203	3	2	0	2	0	0	0	121	88	99	0	1	117	77	90.3333	0	1	0	0	3	0	0	4	0	0	0	0	0	4	0	0	1	0	0	0
32614	24	1	0	153	59.1	25.3	2	1	39	0	1	0	0		1							119	77	91	0	1	115	71	85.6667	0	1	0	0	3	0	0	4	0	0	0	0	0	4	0	0	0	0	0	0
32631	28	1	0	152	59	25.5	2	0	37	0	2	1	1	74	2	1	0	4	0	0	0	129	82	97.6667	0	1	116	67	83.3333	0	2	0	0	1	0	0	2	0	0	0	0	0	2	0	0	0	0	0	0
32632	27	1	0	166	83	30.1	3	0	39	0	2	0	1	61	2	4	0	3	0	0	0	127	88	101	0	1	114	81	92	0	1	0	0	1	0	0	2	0	0	0	0	0	2	0	0	0	0	0	0
32661	30	2	0	160	58.5	22.9	1	1	37	0	1	1	1	213	3	2	0	1	0	0	0	147	84	105	1	2	131	88	102.333	0	1	1	1	3	1	1	5	1	1	1	1	1	5	1	1	0	0	0	0
32758	27	1	0	155	70	29.1	2	0	39	0	1	0	0		1							134	90	104.667	1	2	115	63	80.3333	0	2	2	1	1	0	0	2	0	0	0	0	0	2	0	0	1	0	0	1
32766	24	1	0	160	75.2	29.4	2	1	40	0	2	0	1	95	2	3	0	1	0	0	0	139	93	108.333	1	2	145	96	112.333	1	8	2	1	2	0	0	4	0	0	0	0	0	4	0	0	1	0	0	1
32768	35	3	1	150	56.6	25.2	2	1	38	0	1	1	1	785	4	1	0	2	0	0	0	136	79	98	0	1	124	74	90.6667	0	1	0	0	2	0	0	3	0	0	0	0	0	3	0	0	1	0	0	1
32846	31	2	0	162	59.2	22.6	1	0	37	0	1	0	0		1							160	93	115.333	1	3	123	87	99	0	7	1	1	1	0	0	3	1	1	1	1	1	3	1	1	1	1	0	0
32964	28	1	0	157	59.9	24.3	1	1	40	0	1	0	0		1							135	93	107	1	2	113	82	92.3333	0	1	1	1	1	0	0	2	0	0	0	0	0	4	0	0	1	0	0	0
32971	23	1	0	172	97	32.8	3	1	38	0	2	0	1	260	3	2	0	5	0	1	5	133	87	102.333	0	1	118	70	86	0	1	0	0	1	0	0	4	0	0	0	0	0	6	0	0	1	1	1	0
32975	32	2	0	155	64	26.6	2	0	41	0	1	0	1	144	2	1	0	3	0	0	0	122	85	97.3333	0	1	152	98	116	1	3	0	0	4	1	1	8	5	1	1	1	1	10	7	1	0	0	1	1
33101	26	1	0	156	65.7	27	2	1	39	0	2	0	1	162	2	0	0	4	0	0	0	152	102	118.667	1	2	109	71	83.6667	0	1	1	1	1	0	0	1	0	0	0	0	0	1	0	0	1	0	1	0
33122	32	2	0	160	83.6	32.7	3	0	39	0	2	1	0		1							140	89	106	1	2	138	81	100	0	19	4	1	4	0	0	5	0	0	0	0	0	5	0	0	1	0	0	1
33154	28	1	0	173	89.5	29.9	2	0	40	0	1	0	1	299	3	0	0	2	0	0	0	142	76	98	1	2	128	72	90.6667	0	2	2	1	4	0	0	5	0	0	0	0	0	5	0	0	0	0	0	0
33162	30	2	0	158	71	28.4	2	1	38	0	2	0	1	327	4	0	0	2	0	0	0	130	91	104	1	2	118	78	91.3333	0	4	3	1	1	0	0	2	0	0	0	0	0	2	0	0	1	0	0	0
33220	28	1	0	160	71.5	27.9	2	1	36	1	2	0	1	178	3	4	0	2	0	0	0	120	91	100.667	1	2	107	69	81.6667	0	2	2	1	1	0	0	2	0	0	0	0	0	2	0	0	1	0	0	1
33263	26	1	0	158	63.3	25.4	2	0	40	0	2	0	1	88	2	3	0	2	0	0	0	151	111	124.333	1	3	126	82	96.6667	0	1	1	1	4	0	0	6	0	0	0	0	0	6	0	0	1	0	0	0
33296	35	3	1	152	67	29	2	1	38	0	1	0	1	420	4	2	0	2	0	0	0	137	76	96.3333	0	1	116	72	86.6667	0	4	0	0	3	0	0	4	0	0	0	0	0	4	0	0	1	0	0	0
33351	34	2	0	157	68	27.6	2	0	39	0	2	0	0		1							143	88	106.333	1	2	144	96	112	1	5	2	1	5	1	1	7	2	1	1	1	1	7	2	1	1	1	0	1
33418	33	2	0	150	71.5	31.8	3	0	39	0	2	1	0		1							143	93	109.667	1	2	112	74	86.6667	0	2	2	1	1	0	0	4	0	0	0	0	0	5	0	0	1	0	0	0
33438	32	2	0	163	64.1	24.1	1	1	38	0	1	1	0		1							121	55	77	0	1	119	77	91	0	1	0	0	4	0	0	8	0	0	0	0	0	10	0	0	1	1	0	0
33470	32	2	0	160.5	70.5	27.4	2	1	40	0	2	1	0		1							126	94	104.667	1	2	138	97	110.667	1	2	2	1	2	1	1	3	2	1	1	1	1	3	2	1	0	0	0	0
33506	42	4	1	156	57.9	23.8	1	1	40	0	1	1	1	710	4	1	0	4	0	0	0	146	77	100	1	2	121	70	87	0	3	2	1	4	0	0	6	0	0	0	0	0	6	0	0	1	0	0	0
33511	42	4	1	154	62	26.1	2	0	35	1	1	1	1	146	2	2	0	2	0	0	0	127	60	82.3333	0	1	122	83	96	0	1	0	0	4	0	0	6	0	0	0	0	0	6	0	0	1	1	0	1
33581	28	1	0	156	80	32.9	3	0	38	0	1	0	1	168	2	3	0	0	0	1	10	129	77	94.3333	0	1	137	81	99.6667	0	8	1	1	2	2	1	4	2	1	1	1	1	4	2	1	1	0	0	1
33663	31	2	0	152	64.8	28.1	2	0	37	0	1	1	1	230	3	4	0	2	0	1	5	134	85	101.333	0	1	124	82	96	0	1	0	0	4	0	0	6	0	0	0	0	0	6	0	0	1	0	0	0
33740	27	1	0	159	68	26.9	2	1	33	1	2	0	0		1							142	102	115.333	1	2	149	96	113.667	1	4	2	1	2	1	1	3	2	1	1	1	1	4	3	1	1	1	0	1
33741	29	1	0	153	68	29.1	2	1	39	0	2	0	1	361	4	0	0	6	0	0	0	132	87	102	0	1	123	76	91.6667	0	5	1	1	3	0	0	5	0	0	0	0	0	5	0	0	0	0	0	0
33755	30	2	0	158	67.5	27	2	1	40	0	2	0	1	470	4	2	0	3	0	0	0	152	95	114	1	2	132	72	92	0	2	2	1	1	0	0	2	0	0	0	0	0	3	0	0	1	1	0	0
33791	28	1	0	161	74	28.6	2	1	36	1	1	1	0		1							141	86	104.333	1	2	130	85	100	0	1	1	1	1	0	0	2	0	0	0	0	0	2	0	0	1	0	0	0
33807	29	1	0	152	67.5	29.2	2	0	39	0	2	0	0		1							127	87	100.333	0	1	131	95	107	1	1	0	0	1	0	0	2	1	1	1	1	1	2	1	1	0	0	0	0
33821	37	3	1	159	70	27.7	2	1	38	0	2	0	1	294	3	2	0	2	0	1	10	131	89	103	0	1	117	78	91	0	1	0	0	1	0	0	2	0	0	0	0	0	2	0	0	1	0	0	0
33824	30	2	0	163	82	30.9	3	0	39	0	1	0	1	263	3	0	0	2	0	0	0	137	86	103	0	1	124	78	93.3333	0	5	0	0	2	0	0	2	0	0	0	0	0	2	0	0	1	1	0	0
34030	28	1	0	150	60.5	26.9	2	1	40	0	1	0	1	106	2	0	0	3	0	0	0	130	81	97.3333	0	1	119	83	95	0	3	0	0	1	1	1	2	1	1	1	1	1	2	1	1	1	0	0	0
34063	34	2	0	153	63	26.9	2	0	37	0	1	1	0		1							123	91	101.667	1	2	129	95	106.333	1	1	1	1	1	0	0	3	1	1	1	1	1	4	2	1	0	0	0	0
34153	39	3	1	160	85.9	33.6	3	0	39	0	1	0	1	111	2	2	0	2	0	0	0	142	92	108.667	1	2	140	86	104	1	1	1	1	3	0	0	4	1	1	1	1	1	4	1	1	1	0	0	0
34165	27	1	0	154	54.5	23	1	1	39	0	2	0	0		1							141	79	99.6667	1	2	115	87	96.3333	0	1	1	1	1	0	0	2	0	0	0	0	0	2	0	0	0	0	0	0
34171	37	3	1	158	67.6	27.1	2	0	40	0	2	0	1	151	2	3	0	1	0	1	15	149	73	98.3333	1	2	123	71	88.3333	0	11	2	1	1	0	0	2	0	0	0	0	0	2	0	0	0	0	0	0
34202	32	2	0	155	61.5	25.6	2	1	40	0	2	0	0		1							133	81	98.3333	0	1	133	72	92.3333	0	1	0	0	1	0	0	2	0	0	0	0	0	3	0	0	1	0	0	0
34384	26	1	0	157.5	67	27	2	1	39	0	1	0	1	203	3	4	0	3	0	1	5	125	94	104.333	1	2	113	69	83.6667	0	1	1	1	1	0	0	2	0	0	0	0	0	2	0	0	1	0	0	0
34465	26	1	0	170	82.5	28.6	2	1	38	0	1	0	0		1							141	100	113.667	1	2	147	98	114.333	1	6	2	1	2	1	1	3	2	1	1	1	1	4	3	1	1	0	0	1
34557	30	2	0	171	106	36.3	3	1	39	0	2	1	1	670	4	4	0	3	0	0	0	108	62	77.3333	0	1	135	85	101.667	0	2	0	0	4	0	0	6	0	0	0	0	0	6	0	0	1	1	1	0
34622	31	2	0	163	87	32.7	3	0	39	0	1	0	0		1							148	95	112.667	1	2	125	85	98.3333	0	3	2	1	2	0	0	2	0	0	0	0	0	2	0	0	1	0	0	0
34699	30	2	0	163	68	25.6	2	0	37	0	2	0	0		1							148	113	124.667	1	3	131	87	101.667	0	1	1	1	4	1	1	8	3	1	1	1	1	14	4	1	1	1	0	1
34799	32	2	0	154.5	54.8	23	1	1	39	0	2	0	1	172	2	4	0	6	0	0	0	128	83	98	0	1	122	81	94.6667	0	2	0	0	1	0	0	2	0	0	0	0	0	4	0	0	0	0	0	0
35047	28	1	0	169	93.5	32.7	3	1	38	0	1	0	1	86	2	4	0	2	0	0	0	110	75	86.6667	0	1	111	74	86.3333	0	3	0	0	1	0	0	2	0	0	0	0	0	2	0	0	0	0	0	0
35138	29	1	0	149	55	24.8	1	1	34	1	1	0	1	136	2	1	0	3	0	0	0	142	90	107.333	1	2	115	71	85.6667	0	1	1	1	2	0	0	3	0	0	0	0	0	3	0	0	0	0	0	0
35193	39	3	1	158	66.5	26.6	2	0	38	0	1	0	1	67	2	2	0	1	0	0	0	140	83	102	1	2	135	84	101	0	3	2	1	1	0	0	2	0	0	0	0	0	2	0	0	1	0	0	0
35266	33	2	0	160	79.5	31.1	3	1	37	0	2	0	0		1							147	108	121	1	2	134	92	106	1	6	4	1	2	1	1	6	2	1	1	1	1	8	3	1	1	1	0	1
35301	42	4	1	155	67.5	28.1	2	0	38	0	2	0	0		1							141	97	111.667	1	2	135	85	101.667	0	1	1	1	1	0	0	2	0	0	0	0	0	2	0	0	0	0	0	0
35320	25	1	0	159	66	26.1	2	1	39	0	1	0	1	136	2	0	0	3	0	0	0	135	75	95	0	1	130	75	93.3333	0	1	0	0	4	0	0	7	2	1	1	1	1	7	2	1	1	0	0	0
35386	28	1	0	156	63	25.9	2	1	40	0	1	0	1	482	4	1	0	3	0	1	10	146	72	96.6667	1	2	130	78	95.3333	0	1	1	1	4	0	0	8	0	0	0	0	0	11	0	0	0	0	0	0
35404	37	3	1	162.5	61.3	23.2	1	1	40	0	2	0	1	359	4	3	0	3	0	0	0	139	95	109.667	1	2	158	108	124.667	1	2	2	1	1	1	1	2	1	1	1	1	1	4	3	1	1	1	1	1
35542	24	1	0	160	70	27.3	2	1	39	0	1	0	1	477	4	1	0	4	0	1	5	139	94	109	1	2	126	97	106.667	1	1	1	1	3	0	0	4	0	0	0	0	0	4	0	0	1	0	0	0
35603	27	1	0	150	78	34.7	3	1	39	0	2	0	1	844	4	2	0	2	0	0	0	133	75	94.3333	0	1	104	61	75.3333	0	1	0	0	1	0	0	2	0	0	0	0	0	2	0	0	0	0	0	0
35609	24	1	0	161	97	37.4	3	1	39	0	1	0	1	509	4	4	0	6	0	0	0	139	81	100.333	0	1	139	86	103.667	0	1	0	0	1	0	0	2	0	0	0	0	0	9	1	1	1	1	0	0
35726	28	1	0	153	59	25.2	2	0	39	0	1	0	1	112	2	2	0	3	0	0	0	150	93	112	1	2	117	69	85	0	1	1	1	4	0	0	5	0	0	0	0	0	5	0	0	1	0	0	0
35735	35	3	1	159	77.4	30.6	3	0	37	0	2	0	1	54	2	2	0	1	0	0	0	128	82	97.3333	0	1	131	87	101.667	0	2	0	0	1	0	0	2	0	0	0	0	0	2	0	0	1	0	0	0
35759	26	1	0	168	72	25.5	2	1	41	0	2	0	1	279	3	1	0	3	0	0	0	137	82	100.333	0	1	120	84	96	0	2	0	0	2	0	0	2	0	0	0	0	0	2	0	0	1	1	0	0
35790	27	1	0	158	64.7	25.9	2	1	40	0	1	0	1	207	3	3	0	4	0	0	0	146	81	102.667	1	2	130	82	98	0	3	2	1	1	0	0	2	0	0	0	0	0	2	0	0	1	0	0	1
35911	29	1	0	158	63	25.2	2	0	39	0	1	1	1	318	3	2	0	2	0	0	0	127	84	98.3333	0	1	117	71	86.3333	0	1	0	0	3	0	0	6	0	0	0	0	0	6	0	0	0	0	0	0
36124	43	4	1	152	60	26	2	0	40	0	1	0	1	322	3	2	0	3	0	0	0	141	90	107	1	2	123	68	86.3333	0	1	1	1	1	0	0	3	0	0	0	0	0	3	0	0	0	0	0	0
36129	35	3	1	163	66.5	25	2	0	39	0	1	0	1	56	2	0	0	2	0	0	0	143	77	99	1	2	113	78	89.6667	0	1	1	1	3	0	0	5	0	0	0	0	0	5	0	0	1	0	0	0
36139	29	1	0	161	74.5	28.7	2	1	39	0	2	0	1	557	4	1	0	3	0	0	0	143	92	109	1	2	135	99	111	1	2	2	1	3	1	1	5	3	1	1	1	1	5	3	1	1	1	0	1
36219	27	1	0	158	78.3	31.4	3	1	40	0	2	1	1	335	4	0	0	4	0	0	0	148	87	107.333	1	2	112	77	88.6667	0	2	2	1	1	1	1	2	2	1	1	1	1	17	10	1	1	1	1	1
36361	27	1	0	163	75	28.2	2	1	39	0	1	0	1	553	4	4	0	2	0	0	0	142	83	102.667	1	2	116	80	92	0	2	2	1	2	0	0	2	0	0	0	0	0	2	0	0	0	0	0	0
36466	36	3	1	155	69.4	28.9	2	0	41	0	1	0	1	117	2	1	0	6	0	0	0	142	76	98	1	2	117	74	88.3333	0	2	2	1	1	0	0	2	0	0	0	0	0	2	0	0	0	0	0	0
36497	28	1	0	152	60.6	26.2	2	1	41	0	1	0	1	174	2	3	0	3	0	0	0	131	63	85.6667	0	1	109	65	79.6667	0	2	0	0	1	0	0	2	0	0	0	0	0	2	0	0	1	0	0	0
36579	33	2	0	166	72.5	26.3	2	0	39	0	1	1	0		1							135	94	107.667	1	2	137	91	106.333	1	1	1	1	2	1	1	3	2	1	1	1	1	3	2	1	1	0	1	1
36604	22	1	0	167	86.5	31	3	1	40	0	2	0	1	303	3	2	0	5	0	0	0	139	85	103	0	1	126	85	98.6667	0	2	0	0	4	0	0	6	0	0	0	0	0	6	0	0	1	0	1	1
36647	36	3	1	166	76	27.6	2	0	38	0	1	0	1	57	2	4	0	6	0	1	5	125	85	98.3333	0	1	126	82	96.6667	0	1	0	0	1	0	0	2	0	0	0	0	0	3	0	0	0	0	1	0
36669	34	2	0	168.5	75.2	26.5	2	0	39	0	1	0	1	254	3	2	0	5	0	0	0	122	62	82	0	1	116	72	86.6667	0	1	0	0	2	0	0	2	0	0	0	0	0	2	0	0	0	0	0	0
36729	29	1	0	162	94.2	35.9	3	0	39	0	1	1	0		1							128	85	99.3333	0	1	126	81	96	0	3	0	0	1	0	0	2	0	0	0	0	0	2	0	0	1	0	0	1
36753	25	1	0	156	65.8	27	2	1	38	0	2	0	0		1							137	87	103.667	0	1	119	86	97	0	2	0	0	1	0	0	2	0	0	0	0	0	2	0	0	0	0	0	0
36831	33	2	0	155	67.2	28	2	1	37	0	2	0	1	225	3	0	0	3	0	0	0	130	87	101.333	0	1	136	85	102	0	2	0	0	1	0	0	2	0	0	0	0	0	3	0	0	1	0	0	1
36846	24	1	0	160	65	25.4	2	1	38	0	1	0	0		1							146	92	110	1	2	120	76	90.6667	0	1	1	1	4	0	0	6	0	0	0	0	0	6	0	0	1	0	0	0
36994	29	1	0	165	74.7	27.4	2	1	40	0	2	0	1	303	3	0	0	2	0	0	0	153	92	112.333	1	2	127	71	89.6667	0	1	1	1	1	0	0	1	0	0	0	0	0	1	0	0	1	0	1	0
37021	33	2	0	156	74	30.4	3	0	39	0	1	1	1	294	3	2	0	2	0	1	10	148	68	94.6667	1	2	116	65	82	0	1	1	1	4	0	0	6	0	0	0	0	0	6	0	0	0	0	0	0
37091	38	3	1	165	70	25.7	2	1	39	0	2	1	1	448	4	0	0	3	0	0	0	139	92	107.667	1	2	128	78	94.6667	0	1	1	1	1	0	0	2	0	0	0	0	0	4	0	0	1	0	0	1
37164	31	2	0	162	84.7	32.3	3	1	39	0	2	0	1	363	4	4	0	3	0	0	0	134	86	102	0	1	138	85	102.667	0	1	0	0	4	0	0	6	0	0	0	0	0	6	0	0	1	1	0	0
37413	25	1	0	163	68.3	25.7	2	1	39	0	1	0	1	385	4	1	0	3	0	0	0	132	80	97.3333	0	1	125	76	92.3333	0	3	0	0	2	0	0	4	0	0	0	0	0	4	0	0	1	0	0	0
37448	40	4	1	156	62.5	25.7	2	0	40	0	1	0	1	373	4	2	0	3	0	0	0	133	86	101.667	0	1	131	85	100.333	0	5	0	0	2	0	0	2	0	0	0	0	0	2	0	0	1	0	1	0
37452	36	3	1	166	100.7	36.5	3	0	39	0	2	0	0		1							131	84	99.6667	0	1	119	76	90.3333	0	3	0	0	1	1	1	4	2	1	1	1	1	6	2	1	0	0	0	0
37477	34	2	0	155	73.4	30.6	3	0	38	0	1	1	0		1							133	95	107.667	1	2	120	70	86.6667	0	1	1	1	4	0	0	6	0	0	0	0	0	6	0	0	1	0	0	0
37581	29	1	0	155	76.5	31.8	3	1	40	0	1	0	1	435	4	0	0	6	0	0	0	128	71	90	0	1	134	78	96.6667	0	1	0	0	1	0	0	1	0	0	0	0	0	1	0	0	1	0	0	0
37594	23	1	0	163	70	26.4	2	1	40	0	2	0	1	255	3	2	0	2	0	0	0	131	95	107	1	2	111	71	84.3333	0	1	1	1	1	0	0	2	0	0	0	0	0	2	0	0	0	0	0	0
37920	41	4	1	166	75.4	27.4	2	0	38	0	2	1	1	93	2	2	0	2	0	0	0	137	96	109.667	1	2	138	90	106	1	2	2	1	1	1	1	2	2	1	1	1	1	3	3	1	1	1	0	1
38002	31	2	0	160	70	27.3	2	0	38	0	1	0	1	60	2	4	0	4	0	0	0	128	72	90.6667	0	1	117	55	75.6667	0	1	0	0	2	0	0	2	0	0	0	0	0	2	0	0	0	0	0	0
38087	36	3	1	158	73	29.2	2	0	39	0	2	0	1	414	4	1	0	3	0	0	0	135	88	103.667	0	1	119	65	83	0	2	0	0	1	0	0	2	0	0	0	0	0	2	0	0	1	1	0	1
38272	38	3	1	157	62.4	25.3	2	0	38	0	1	1	1	214	3	1	0	3	0	0	0	133	75	94.3333	0	1	132	80	97.3333	0	3	0	0	1	0	0	2	0	0	0	0	0	2	0	0	0	0	0	0
38424	31	2	0	159	69	27.3	2	1	41	0	2	0	1	415	4	2	0	2	0	0	0	137	86	103	0	1	122	77	92	0	6	0	0	2	0	0	6	0	0	0	0	0	8	0	0	1	0	0	0
38451	33	2	0	156	75.8	31.2	3	1	39	0	1	0	1	332	4	0	0	2	0	0	0	131	86	101	0	1	110	72	84.6667	0	4	0	0	2	0	0	2	0	0	0	0	0	2	0	0	0	0	0	0
38506	30	2	0	158	70	28	2	1	40	0	1	0	1	93	2	0	0	1	0	0	0	108	82	90.6667	0	1	120	68	85.3333	0	15	0	0	4	0	0	6	0	0	0	0	0	6	0	0	0	0	0	0
38507	31	2	0	166	70	25.4	2	1	40	0	2	0	1	424	4	3	0	4	0	0	0	127	77	93.6667	0	1	118	70	86	0	1	0	0	1	0	0	2	0	0	0	0	0	2	0	0	1	0	0	0
38528	29	1	0	159	63	24.9	1	1	38	0	2	0	0		1							143	89	107	1	2	106	73	84	0	1	1	1	1	0	0	2	0	0	0	0	0	2	0	0	1	0	0	0
38557	26	1	0	163	76	28.6	2	1	38	0	1	0	1	502	4	2	0	2	0	0	0	149	88	108.333	1	2	121	80	93.6667	0	3	2	1	2	0	0	6	0	0	1	1	1	24	2	1	1	1	0	0
38678	31	2	0	150	54.7	24.3	1	1	39	0	2	1	0		1							130	84	99.3333	0	1	134	80	98	0	3	0	0	1	0	0	1	0	0	0	0	0	1	0	0	1	0	0	0
38739	30	2	0	153	62	26.5	2	0	39	0	2	0	1	77	2	2	0	2	0	0	0	132	96	108	1	2	140	100	113.333	1	3	3	1	1	0	0	2	0	0	0	0	0	2	0	0	1	1	1	1
38915	26	1	0	172.5	80	26.9	2	1	38	0	1	0	1	118	2	3	0	2	0	0	0	122	72	88.6667	0	1	125	83	97	0	4	0	0	1	0	0	1	0	0	0	0	0	1	0	0	0	0	0	0
38941	25	1	0	150	50	22.2	1	1	37	0	1	0	1	368	4	2	0	2	0	0	0	124	86	98.6667	0	1	120	74	89.3333	0	2	0	0	3	0	0	6	0	0	0	0	0	6	0	0	1	0	0	0
39052	28	1	0	168	105.9	37.5	3	1	38	0	2	0	1	384	4	3	0	3	0	0	0	139	77	97.6667	0	1	134	69	90.6667	0	2	0	0	3	0	0	6	1	1	1	1	1	7	1	1	1	0	1	0
39188	26	1	0	162	78.2	29.8	2	1	39	0	1	0	0		1							150	86	107.333	1	2	118	76	90	0	1	1	1	4	0	0	6	0	0	0	0	0	6	0	0	1	0	0	0
39190	32	2	0	163	71.2	26.8	2	0	37	0	1	0	0		1							142	88	106	1	2	115	71	85.6667	0	1	1	1	1	0	0	5	0	0	0	0	0	6	0	0	0	0	0	0
39244	28	1	0	162	72.4	27.6	2	1	39	0	1	0	0		1							128	81	96.6667	0	1	134	87	102.667	0	1	0	0	1	0	0	2	0	0	0	0	0	2	0	0	1	0	0	1
39291	26	1	0	160	65.7	25.7	2	0	38	0	2	0	1	221	3	0	0	2	0	0	0	139	99	112.333	1	2	126	91	102.667	1	1	1	1	1	0	0	2	0	0	1	1	1	4	2	1	1	0	0	1
39507	34	2	0	155	48	20	1	1	38	0	1	0	0		1							142	84	103.333	1	2	124	63	83.3333	0	1	1	1	4	0	0	7	0	0	0	0	0	7	0	0	1	0	0	0
39605	35	3	1	163.5	61	22.8	1	0	37	0	2	0	1	31	2	0	0	1	0	0	0	138	93	108	1	2	136	88	104	0	1	1	1	1	1	1	2	2	1	1	1	1	4	3	1	0	0	0	1
39626	32	2	0	164	71.1	26.4	2	1	39	0	1	1	1	223	3	2	0	5	0	1	10	148	102	117.333	1	2	123	85	97.6667	0	1	1	1	1	0	0	2	0	0	0	0	0	2	0	0	1	0	1	0
39663	36	3	1	165	72.4	26.6	2	0	37	0	1	1	0		1							142	94	110	1	2	136	91	106	1	11	9	1	3	1	1	4	2	1	1	1	1	4	2	1	1	1	0	1
39688	24	1	0	167	73.6	26.4	2	1	40	0	2	0	0		1							149	83	105	1	2	125	78	93.6667	0	5	2	1	1	0	0	2	0	0	0	1	1	5	1	1	1	0	1	0
39700	29	1	0	156	58	23.8	1	1	38	0	1	1	1	539	4	1	0	2	0	0	0	141	97	111.667	1	2	138	93	108	1	1	1	1	1	0	0	2	0	0	0	1	1	4	1	1	1	1	0	0
39703	24	1	0	164	77.8	28.9	2	1	36	1	1	1	1	84	2	0	0	3	0	0	0	126	76	92.6667	0	1	131	86	101	0	1	0	0	1	0	0	3	0	0	0	0	0	3	0	0	1	0	0	1
39734	25	1	0	163	77	29	2	1	40	0	2	0	1	250	3	2	0	4	0	0	0	153	94	113.667	1	2	128	73	91.3333	0	3	2	1	1	1	1	2	1	1	1	1	1	3	1	1	1	0	1	1
39791	22	1	0	174	97.6	32.2	3	1	37	0	2	0	0		1							142	95	110.667	1	2	121	63	82.3333	0	1	1	1	1	1	1	2	2	1	1	1	1	4	3	1	1	1	0	1
39951	28	1	0	150	58	25.8	2	1	40	0	1	0	1	419	4	1	0	6	0	0	0	129	72	91	0	1	120	70	86.6667	0	1	0	0	1	0	0	2	0	0	0	0	0	2	0	0	0	0	0	0
40000	29	1	0	152	67.9	29.4	2	1	39	0	1	0	1	459	4	1	0	2	0	0	0	136	69	91.3333	0	1	130	88	102	0	2	0	0	4	0	0	6	0	0	0	0	0	6	0	0	1	0	0	0
40033	33	2	0	163	82	30.9	3	1	37	0	1	0	0		1							152	86	108	1	2	121	70	87	0	4	3	1	4	0	0	6	0	0	0	0	0	6	0	0	1	1	0	1
40058	31	2	0	165	91	33.4	3	0	39	0	2	0	1	80	2	5	0	3	0	0	0	150	102	118	1	2	126	68	87.3333	0	2	2	1	1	0	0	2	0	0	0	0	0	2	0	0	1	0	0	0
40302	35	3	1	165	74.1	27.2	2	1	40	0	2	0	1	297	3	0	0	5	0	0	0	143	91	108.333	1	2	119	93	101.667	1	1	1	1	1	0	0	2	0	0	0	1	1	4	1	1	1	1	0	1
40493	36	3	1	160	73.2	28.6	2	1	37	0	2	0	0		1							138	92	107.333	1	2	131	91	104.333	1	3	3	1	1	0	0	3	1	1	1	1	1	4	2	1	1	1	0	0
40702	35	3	1	161	67.1	25.9	2	0	37	0	2	0	0		1							121	78	92.3333	0	1	146	89	108	1	2	0	0	1	0	0	2	0	0	1	1	1	3	1	1	0	1	0	1
40938	29	1	0	162	70	26.7	2	1	40	0	2	0	1	550	4	5	0	5	0	0	0	141	86	104.333	1	2	120	72	88	0	6	2	1	3	0	0	4	0	0	0	0	0	4	0	0	1	0	1	0
40967	36	3	1	164	55	20.5	1	0	38	0	1	0	1	268	3	4	0	2	0	0	0	125	93	103.667	1	2	114	79	90.6667	0	1	1	1	3	0	0	4	0	0	0	0	0	4	0	0	1	0	0	0
40986	33	2	0	160	80	31.3	3	1	36	1	1	0	1	94	2	2	0	3	0	1	10	142	75	97.3333	1	2	127	80	95.6667	0	1	1	1	3	1	1	5	1	1	1	1	1	5	1	1	0	0	0	0
41041	28	1	0	170	98.2	34	3	1	40	0	1	0	0		1							143	97	112.333	1	2	138	70	92.6667	0	4	3	1	4	0	0	6	0	0	0	0	0	6	0	0	1	0	0	1
41108	18	1	0	159	77	30.5	3	1	39	0	2	0	1	218	3	2	0	4	0	1	5	153	101	118.333	1	2	142	85	104	1	1	1	1	4	2	1	6	3	1	1	1	1	6	3	1	1	1	0	1
41113	25	1	0	155	83	34.6	3	1	37	0	1	1	1	62	2	3	0	3	0	0	0	150	96	114	1	2	122	73	89.3333	0	1	1	1	4	0	0	6	0	0	0	0	0	6	0	0	1	1	0	1
41259	32	2	0	151	57.6	25.3	2	1	39	0	2	0	1	331	4	2	0	5	0	0	0	152	101	118	1	2	119	79	92.3333	0	2	2	1	1	0	0	2	0	0	1	1	1	9	5	1	1	1	0	1
41359	34	2	0	160	60	23.4	1	1	38	0	2	1	0		1							146	97	113.333	1	2	129	84	99	0	1	1	1	1	0	0	2	0	0	0	0	0	3	0	0	1	1	0	0
41379	23	1	0	167	75	26.9	2	1	38	0	2	0	1	111	2	1	0	0	0	0	0	140	86	104	1	2	126	85	98.6667	0	7	3	1	4	0	0	6	1	1	1	1	1	6	1	1	1	0	0	0
41512	26	1	0	162	66	25.2	2	1	37	0	2	0	0		1							133	83	99.6667	0	1	135	76	95.6667	0	11	1	1	4	1	1	8	1	1	1	1	1	10	1	1	1	0	0	1
41592	29	1	0	169	67	23.5	1	1	39	0	1	0	1	410	4	1	0	3	0	0	0	151	85	107	1	2	110	79	89.3333	0	2	2	1	1	0	0	2	0	0	0	0	0	2	0	0	1	0	0	0
41686	33	2	0	162	69.2	26.4	2	0	40	0	1	0	1	96	2	2	0	3	0	0	0	135	89	104.333	0	1	129	80	96.3333	0	6	0	0	4	0	0	6	0	0	0	0	0	6	0	0	0	0	0	0
41751	34	2	0	158	67.5	27	2	0	40	0	2	0	1	550	4	0	0	0	0	0	0	142	75	97.3333	1	2	133	72	92.3333	0	2	2	1	4	0	0	6	0	0	0	0	0	6	0	0	0	0	0	0
41868	36	3	1	163	74.3	28	2	0	38	0	2	1	1	192	3	2	0	0	0	0	0	142	80	100.667	1	2	135	80	98.3333	0	1	1	1	2	0	0	2	0	0	0	0	0	2	0	0	1	1	0	0
41985	25	1	0	164	68	25.3	2	0	37	0	2	0	1	80	2	4	0	4	0	0	0	135	65	88.3333	0	1	122	68	86	0	1	0	0	3	0	0	4	0	0	0	0	0	4	0	0	1	0	0	0
42025	27	1	0	148	60	27.4	2	1	39	0	2	0	1	389	4	1	0	0	0	0	0	122	86	98	0	1	118	68	84.6667	0	2	0	0	2	0	0	3	0	0	0	0	0	3	0	0	1	0	1	0
42079	31	2	0	158	69.5	27.8	2	1	39	0	2	0	1	257	3	0	0	3	0	0	0	125	57	79.6667	0	1	129	81	97	0	1	0	0	4	0	0	8	0	0	0	0	0	10	0	0	1	1	0	0
42097	31	2	0	163	74	27.9	2	1	38	0	1	0	1	148	2	1	0	1	0	0	0	135	84	101	0	1	124	79	94	0	4	1	1	1	0	0	1	0	0	0	0	0	1	0	0	1	0	0	0
42133	38	3	1	167	101	36.2	3	0	38	0	1	0	0		1							124	94	104	1	2	125	77	93	0	2	2	1	3	0	0	4	0	0	0	0	0	4	0	0	0	0	0	0
42205	30	2	0	156	60.5	24.9	1	0	38	0	2	0	1	187	3	0	0	3	0	0	0	143	88	106.333	1	2	139	75	96.3333	0	3	2	1	4	2	1	6	3	1	1	1	1	6	3	1	1	0	0	1
42296	26	1	0	161	88	34	3	1	41	0	2	0	1	290	3	0	0	5	0	0	0	130	98	108.667	1	2	122	84	96.6667	0	2	2	1	1	0	0	2	0	0	0	0	0	3	0	0	1	0	0	0
42316	23	1	0	156	68	27.9	2	1	37	0	2	0	0		1							148	101	116.667	1	2	130	90	103.333	1	4	3	1	3	1	1	5	3	1	1	1	1	5	3	1	1	1	1	1
42317	40	4	1	146	61.5	28.9	2	0	36	1	1	0	1	158	2	0	0	2	0	0	0	154	103	120	1	2	154	96	115.333	1	1	1	1	4	3	1	5	4	1	1	1	1	5	4	1	1	1	0	1
42324	24	1	0	154	68.5	28.9	2	1	39	0	1	0	1	663	4	4	0	4	0	0	0	147	85	105.667	1	2	117	72	87	0	1	1	1	4	0	0	8	0	0	0	0	0	14	0	0	0	0	0	0
42445	29	1	0	165	81	29.8	2	1	41	0	1	0	1	235	3	2	0	4	0	0	0	133	81	98.3333	0	1	111	71	84.3333	0	5	1	1	2	0	0	4	0	0	0	0	0	4	0	0	0	0	0	0
42456	22	1	0	153	65.6	28	2	1	38	0	2	0	1	358	4	2	0	5	0	0	0	142	90	107.333	1	2	114	62	79.3333	0	4	2	1	2	0	0	4	0	0	0	0	0	4	0	0	0	0	0	0
42507	29	1	0	154	67.8	28.6	2	1	38	0	2	0	1	579	4	1	0	5	0	0	0	129	84	99	0	1	127	75	92.3333	0	1	0	0	4	0	0	6	0	0	0	0	0	6	0	0	1	0	0	1
42517	32	2	0	162	64	24.4	1	0	39	0	2	0	0		1							148	97	114	1	2	141	85	103.667	1	2	2	1	5	1	1	7	2	1	1	1	1	7	2	1	1	0	0	1
42634	34	2	0	160	82	32	3	0	38	0	2	0	1	77	2	1	0	4	0	0	0	125	87	99.6667	0	1	101	56	71	0	4	0	0	1	0	0	2	0	0	0	0	0	2	0	0	1	1	0	0
42677	30	2	0	162	72	27.4	2	0	39	0	1	0	1	377	4	1	0	4	0	0	0	153	94	113.667	1	2	129	86	100.333	0	1	1	1	2	0	0	6	0	0	0	0	0	8	0	0	1	0	0	0
42698	22	1	0	154	65.5	27.6	2	1	38	0	2	0	1	147	2	3	0	3	0	0	0	148	98	114.667	1	2	135	78	97	0	4	2	1	3	1	1	6	1	1	1	1	1	30	4	1	1	1	0	1
42720	33	2	0	160	68	26.6	2	0	39	0	2	1	1	305	3	0	0	2	0	1	10	148	86	106.667	1	2	120	76	90.6667	0	1	1	1	4	0	0	6	0	0	0	0	0	6	0	0	0	0	0	0
42722	34	2	0	160	71	27.7	2	1	39	0	2	1	1	375	4	2	0	3	0	0	0	148	94	112	1	2	110	60	76.6667	0	7	3	1	4	0	0	6	0	0	0	0	0	6	0	0	1	1	0	1
42729	33	2	0	150	87	38.7	3	0	37	0	2	0	1	81	2	4	0	3	0	0	0	139	81	100.333	0	1	107	63	77.6667	0	1	0	0	4	0	0	6	0	0	0	0	0	6	0	0	0	0	0	0
42784	37	3	1	153	67.2	28.7	2	1	36	1	2	1	1	264	3	0	0	2	0	0	0	140	111	120.667	1	3	141	92	108.333	1	1	1	1	1	0	0	2	1	1	1	1	1	2	1	1	1	0	0	1
43025	27	1	0	155	67.3	28	2	1	39	0	1	0	1	254	3	2	0	3	0	0	0	121	82	95	0	1	111	69	83	0	6	0	0	4	0	0	6	0	0	0	0	0	6	0	0	0	0	0	0
43233	35	3	1	155	63.1	26.3	2	1	39	0	2	0	1	506	4	1	0	0	0	0	0	135	87	103	0	1	121	78	92.3333	0	1	0	0	1	0	0	2	0	0	0	0	0	3	0	0	0	0	0	0
43353	37	3	1	153	58.4	25	2	1	36	1	1	0	0		1							148	99	115.333	1	2	138	92	107.333	1	1	1	1	1	1	1	2	1	1	1	1	1	6	5	1	1	1	0	1
43357	37	3	1	150	42.5	18.9	1	0	38	0	2	0	0		1							156	92	113.333	1	2	129	84	99	0	1	1	1	2	0	0	5	1	1	1	1	1	5	1	1	1	1	0	1
43477	41	4	1	155	70	29.1	2	1	38	0	1	1	1	208	3	2	0	2	0	0	0	142	88	106	1	2	113	70	84.3333	0	1	1	1	4	0	0	6	0	0	0	0	0	6	0	0	0	0	0	0
43579	30	2	0	161	75.1	29	2	1	41	0	2	0	0		1							142	89	106.667	1	2	138	74	95.3333	0	7	3	1	2	1	1	3	1	1	1	1	1	3	1	1	1	1	0	1
43599	39	3	1	149	70.2	31.6	3	0	38	0	2	1	1	205	3	2	0	3	0	0	0	154	94	114	1	2	107	63	77.6667	0	1	1	1	1	0	0	2	0	0	0	0	0	4	0	0	1	1	0	1
43710	39	3	1	167	77	27.6	2	0	38	0	1	0	1	181	3	2	0	1	0	0	0	157	92	113.667	1	2	135	85	101.667	0	1	1	1	4	0	0	6	0	0	0	0	0	6	0	0	1	1	0	0
43738	29	1	0	166	72	26.1	2	1	39	0	1	1	1	160	2	4	0	3	0	0	0	145	92	109.667	1	2	112	68	82.6667	0	1	1	1	4	0	0	8	0	0	0	0	0	10	0	0	1	0	0	1
43755	32	2	0	150	57.4	25.5	2	1	39	0	2	0	1	450	4	3	0	1	0	0	0	120	77	91.3333	0	1	112	68	82.6667	0	2	0	0	1	0	0	4	0	0	0	1	1	16	2	1	0	0	0	0
43761	38	3	1	162	60.8	23.2	1	0	37	0	1	1	0		1							151	97	115	1	2	130	90	103.333	1	8	2	1	5	1	1	7	2	1	1	1	1	7	2	1	1	0	0	0
43843	30	2	0	160	76	29.7	2	1	38	0	2	0	1	666	4	1	0	2	0	0	0	151	88	109	1	2	136	79	98	0	1	1	1	2	0	0	3	0	0	0	0	0	3	0	0	1	0	0	0
43845	32	2	0	153	63.2	27	2	1	40	0	2	1	1	719	4	1	0	2	0	0	0	138	73	94.6667	0	1	169	93	118.333	1	3	0	0	1	0	0	2	0	0	0	0	0	7	1	1	0	0	0	0
43958	27	1	0	159	70	27.7	2	0	40	0	1	0	1	175	3	2	0	2	0	1	10	152	93	112.667	1	2	118	72	87.3333	0	36	22	1	13	10	1	17	10	1	1	1	1	17	10	1	1	1	0	1
43986	37	3	1	152.5	75.3	32.4	3	0	39	0	2	0	1	180	3	1	0	2	0	0	0	148	83	104.667	1	2	136	85	102	0	1	1	1	1	0	0	2	0	0	0	0	0	3	0	0	1	0	0	0
44013	31	2	0	165	76.6	28.1	2	1	40	0	1	0	1	123	2	4	0	1	0	0	0	127	90	102.333	1	2	112	65	80.6667	0	2	2	1	1	0	0	2	0	0	0	0	0	2	0	0	0	0	0	0
44029	31	2	0	168	84.8	30.1	3	0	39	0	1	0	1	176	3	1	0	3	0	0	0	121	70	87	0	1	121	68	85.6667	0	7	0	0	6	0	0	8	0	0	0	0	0	8	0	0	0	0	0	0
44043	28	1	0	148	65.5	29.9	2	1	38	0	1	0	1	76	2	0	0	2	0	1	5	120	63	82	0	1	121	74	89.6667	0	3	1	1	4	1	1	7	2	1	1	1	1	8	2	1	0	0	0	1
44203	29	1	0	163	74.7	28.1	2	1	40	0	2	0	0		1							123	93	103	1	2	123	93	103	1	20	9	1	4	0	0	9	0	0	0	0	0	9	0	0	1	0	0	0
44309	37	3	1	163	71.4	26.9	2	0	38	0	2	1	1	236	3	1	0	2	0	0	0	139	86	103.667	0	1	139	86	103.667	0	31	1	1	7	1	1	10	1	1	1	1	1	10	1	1	1	0	0	1
44405	31	2	0	154	55.3	23.3	1	1	38	0	2	1	1	426	4	1	0	6	0	0	0	150	97	114.667	1	2	150	97	114.667	1	28	9	1	5	2	1	8	2	1	1	1	1	8	2	1	0	0	0	0
44410	33	2	0	158	64.6	25.9	2	0	38	0	2	0	1	394	4	5	0	2	0	0	0	144	87	106	1	2	144	87	106	1	41	22	1	6	1	1	13	5	1	1	1	1	19	8	1	1	1	1	1
44467	27	1	0	156	56.1	23.1	1	1	37	0	1	0	0		1							131	91	104.333	1	2	131	91	104.333	1	14	5	1	3	0	0	5	0	0	0	0	0	5	0	0	1	0	0	1
44600	35	3	1	163	76.4	28.8	2	0	39	0	2	0	1	101	2	1	0	5	0	0	0	149	85	106.333	1	2	149	85	106.333	1	9	6	1	7	0	0	9	0	0	0	0	0	9	0	0	1	0	0	0
44622	29	1	0	158	67.5	27	2	1	39	0	2	0	1	446	4	2	0	3	0	0	0	157	96	116.333	1	2	157	96	116.333	1	15	8	1	6	0	0	11	0	0	0	0	0	11	0	0	1	0	0	1
44756	27	1	0	160	67.5	26.4	2	1	39	0	2	0	1	144	2	2	0	2	0	0	0	131	87	101.667	0	1	119	72	87.6667	0	3	0	0	1	0	0	2	0	0	0	0	0	2	0	0	0	0	0	0
44796	24	1	0	163	85	32	3	1	40	0	1	0	0		1							127	83	97.6667	0	1	117	65	82.3333	0	5	0	0	1	0	0	2	0	0	0	0	0	2	0	0	1	0	0	0
44811	22	1	0	165	78.3	28.8	2	1	41	0	2	0	1	72	2	1	0	6	0	0	0	142	98	112.667	1	2	142	98	112.667	1	8	6	1	5	0	0	9	0	0	0	0	0	9	0	0	1	0	0	1
44838	31	2	0	161	70.4	27.2	2	1	39	0	1	0	0		1							148	93	111.333	1	2	148	93	111.333	1	20	16	1	3	1	1	6	1	1	1	1	1	7	1	1	1	0	0	0
44865	37	3	1	158	76.5	30.6	3	0	39	0	2	0	1	140	2	1	0	2	0	0	0	167	97	120.333	1	3	138	80	99.3333	0	1	1	1	1	1	1	2	1	1	1	1	1	2	1	1	1	1	0	1
44866	43	4	1	154	58.4	24.6	1	0	40	0	1	1	0		1							135	92	106.333	1	2	125	86	99	0	1	1	1	1	0	0	2	0	0	0	0	0	2	0	0	1	0	0	0
44902	32	2	0	166	71.6	26	2	1	39	0	2	0	1	656	4	1	0	2	0	0	0	128	78	94.6667	0	1	114	63	80	0	9	0	0	3	0	0	5	0	0	0	0	0	6	0	0	1	0	0	0
44945	25	1	0	165	85	31.2	3	0	39	0	2	0	0		1							132	93	106	1	2	129	90	103	1	1	1	1	1	1	1	1	1	1	1	1	1	1	1	1	1	1	0	0
45076	27	1	0	162	67.8	25.8	2	1	37	0	1	0	0		1							149	87	107.667	1	2	142	91	108	1	4	3	1	1	0	0	3	1	1	1	1	1	4	2	1	0	0	0	1
45078	21	1	0	160	71.5	27.9	2	1	37	0	1	0	0		1							126	96	106	1	2	120	72	88	0	3	2	1	1	0	0	2	0	0	0	0	0	2	0	0	0	0	0	0
45148	30	2	0	157	63.7	25.8	2	1	39	0	2	0	1	322	3	2	0	4	0	0	0	147	72	97	1	2	147	72	97	1	21	13	1	6	2	1	11	3	1	1	1	1	14	6	1	1	0	0	1
45149	30	2	0	158	72.1	28.9	2	1	40	0	1	0	1	678	4	1	0	4	0	0	0	155	84	107.667	1	2	155	84	107.667	1	14	5	1	3	0	0	6	0	0	0	0	0	6	0	0	0	0	0	0
45154	32	2	0	160	60	23.4	1	0	39	0	1	0	0		1							112	68	82.6667	0	1	129	90	103	1	1	0	0	1	0	0	2	1	1	1	1	1	2	1	1	0	0	0	1
45198	23	1	0	155	60	25	2	1	38	0	1	1	1	75	2	3	0	2	0	0	0	122	97	105.333	1	2	122	97	105.333	1	27	6	1	4	0	0	7	1	1	1	1	1	7	1	1	0	0	0	0
45241	27	1	0	153	66	28.2	2	1	39	0	1	1	1	249	3	4	0	4	0	0	0	134	80	98	0	1	134	80	98	0	12	1	1	2	0	0	2	0	0	0	0	0	2	0	0	1	0	0	0
45312	29	1	0	147	65.7	30.4	3	1	38	0	1	0	1	226	3	4	0	2	0	0	0	132	91	104.667	1	2	115	72	86.3333	0	3	2	1	3	0	0	4	0	0	0	0	0	4	0	0	0	0	0	0
45483	38	3	1	165	85.2	31.3	3	1	39	0	2	0	1	425	4	2	0	6	0	0	0	138	93	108	1	2	138	93	108	1	22	9	1	1	0	0	7	0	0	0	0	0	7	0	0	1	0	0	0
45510	31	2	0	161	74	28.6	2	1	39	0	2	1	1	274	3	0	0	3	0	0	0	141	80	100.333	1	2	131	69	89.6667	0	21	20	1	4	0	0	4	0	0	0	0	0	4	0	0	1	1	0	0
45512	35	3	1	158	72.6	29.1	2	0	40	0	2	0	0		1							148	92	110.667	1	2	148	92	110.667	1	19	6	1	5	1	1	8	2	1	1	1	1	8	2	1	1	0	0	1
45560	34	2	0	163.5	72.8	27.2	2	0	39	0	1	1	0		1							133	96	108.333	1	2	124	86	98.6667	0	1	1	1	1	0	0	2	0	0	0	0	0	2	0	0	0	0	0	0
45686	26	1	0	170	75	26	2	1	39	0	1	0	0		1							145	81	102.333	1	2	100	60	73.3333	0	2	1	1	1	0	0	2	0	0	0	0	0	2	0	0	1	0	0	1
45783	24	1	0	156	61.9	25.4	2	1	37	0	2	0	1	289	3	2	0	0	0	0	0	108	68	81.3333	0	1	123	60	81	0	8	0	0	1	0	0	2	0	0	1	1	1	4	1	1	1	1	0	0
45797	29	1	0	161	63	24.3	1	1	39	0	1	0	0		1							140	79	99.3333	1	2	137	75	95.6667	0	3	2	1	1	0	0	2	0	0	0	0	0	2	0	0	1	0	0	0
45810	28	1	0	149	68	30.6	3	1	37	0	1	1	1	156	2	0	0	4	0	1	10	126	91	102.667	1	2	117	78	91	0	2	2	1	1	0	0	2	0	0	0	0	0	2	0	0	1	0	0	0
45868	32	2	0	158	52.5	21	1	1	39	0	2	0	1	682	4	0	0	2	0	0	0	135	89	104.333	0	1	120	62	81.3333	0	1	0	0	2	0	0	3	0	0	0	0	0	4	0	0	1	0	0	0
45954	31	2	0	164	68.8	25.6	2	1	39	0	2	0	1	250	3	2	0	2	0	0	0	134	73	93.3333	0	1	110	62	78	0	2	0	0	1	0	0	2	0	0	0	0	0	3	0	0	0	0	0	0
45979	33	2	0	143.5	78.6	38.2	3	0	37	0	1	1	1	35	2	2	0	3	0	0	0	135	98	110.333	1	2	141	98	112.333	1	2	2	1	1	0	0	2	0	0	1	1	1	4	2	1	1	1	0	0
46014	45	4	1	156	81.5	33.5	3	0	40	0	2	1	1	188	3	1	0	2	0	0	0	156	82	106.667	1	2	137	80	99	0	2	2	1	1	1	1	2	1	1	1	1	1	5	1	1	1	0	0	1
46065	37	3	1	164	61.5	22.9	1	1	40	0	1	0	0		1							128	86	100	0	1	119	65	83	0	2	0	0	1	0	0	2	0	0	0	0	0	4	0	0	0	0	0	0
46109	21	1	0	155	65	27.1	2	1	38	0	1	0	1	113	2	1	0	3	0	0	0	124	74	90.6667	0	1	132	98	109.333	1	4	0	0	1	0	0	2	1	1	1	1	1	3	2	1	0	0	0	0
46151	28	1	0	164	65.1	24.2	1	1	37	0	2	0	0		1							141	93	109	1	2	121	91	101	1	1	1	1	1	0	0	2	1	1	1	1	1	2	1	1	1	0	0	0
46251	28	1	0	153	76.2	32.6	3	1	40	0	2	1	1	153	2	1	0	3	0	0	0	142	85	104	1	2	117	83	94.3333	0	2	2	1	1	0	0	2	0	0	0	0	0	3	0	0	1	0	0	0
46331	31	2	0	147	78.6	36.4	3	1	37	0	1	0	0		1							120	74	89.3333	0	1	135	88	103.667	0	7	1	1	1	0	0	2	0	0	0	0	0	3	0	0	0	0	0	1
46418	27	1	0	163.5	75.2	28.1	2	1	40	0	1	0	1	570	4	4	0	3	0	0	0	129	62	84.3333	0	1	115	90	98.3333	1	2	0	0	1	0	0	2	0	0	0	1	1	5	2	1	0	0	0	0
46421	27	1	0	150	64	28.4	2	0	38	0	1	0	0		1							131	99	109.667	1	2	114	76	88.6667	0	3	2	1	1	1	1	2	1	1	1	1	1	4	1	1	1	1	0	1
46447	27	1	0	162	64.2	24.5	1	1	37	0	2	0	1	479	4	0	0	4	0	0	0	164	104	124	1	3	111	69	83	0	1	1	1	1	0	0	2	0	0	0	0	0	4	0	0	1	0	0	0
46456	25	1	0	163	60.7	22.9	1	1	38	0	2	0	1	105	2	2	0	3	0	0	0	133	83	99.6667	0	1	126	78	94	0	2	0	0	1	0	0	2	0	0	0	0	0	3	0	0	0	0	0	0
46478	30	2	0	150	55	24.4	1	1	39	0	1	0	1	464	4	0	0	2	0	0	0	134	86	102	0	1	125	93	103.667	1	2	0	0	1	0	0	2	0	0	0	1	1	4	1	1	1	1	0	0
46590	31	2	0	160	51.5	20.1	1	0	38	0	1	0	1	114	2	1	0	4	0	0	0	137	92	107	1	2	114	82	92.6667	0	13	4	1	7	1	1	9	1	1	1	1	1	9	1	1	1	0	0	0
46653	43	4	1	146	56.3	26.4	2	0	38	0	2	1	1	330	4	0	0	3	0	0	0	113	73	86.3333	0	1	134	85	101.333	0	26	1	1	8	2	1	14	2	1	1	1	1	17	4	1	1	1	0	0
46853	28	1	0	158	72.5	29	2	1	39	0	2	0	1	182	3	1	0	2	0	0	0	144	79	100.667	1	2	142	86	104.667	1	17	15	1	8	1	1	11	3	1	1	1	1	11	3	1	0	1	0	1
46974	34	2	0	156	103	42.3	3	0	38	0	1	1	0		1							143	93	109.667	1	2	143	93	109.667	1	20	6	1	7	0	0	12	0	0	0	0	0	12	0	0	0	0	0	0
47018	24	1	0	158	57	22.8	1	1	38	0	2	1	1	105	2	0	0	3	0	0	0	143	89	107	1	2	120	80	93.3333	0	23	12	1	7	1	1	13	2	1	1	1	1	13	2	1	1	0	0	0
47140	28	1	0	155	60.9	25.4	2	1	40	0	2	0	1	364	4	1	0	2	0	0	0	133	91	105	1	2	133	91	105	1	14	9	1	8	1	1	19	9	1	1	1	1	33	16	1	1	1	0	0
47167	28	1	0	160	71.6	28	2	1	36	1	2	1	0		1							139	82	101	0	1	118	78	91.3333	0	9	1	1	6	0	0	12	0	0	0	0	0	16	0	0	1	0	0	0
47172	26	1	0	154	73.1	30.8	3	1	39	0	2	1	1	495	4	0	0	5	0	0	0	140	96	110.667	1	2	127	80	95.6667	0	33	21	1	7	5	1	14	7	1	1	1	1	18	9	1	1	1	0	0
47250	32	2	0	161.5	80	30.7	3	1	35	1	1	1	1	106	2	3	0	4	0	0	0	119	86	97	0	1	117	81	93	0	18	0	0	9	0	0	13	0	0	0	0	0	13	0	0	0	0	0	0
47256	27	1	0	155	70.2	29.2	2	1	40	0	1	0	1	342	4	2	0	3	0	0	0	138	92	107.333	1	2	138	92	107.333	1	40	10	1	6	0	0	9	0	0	0	0	0	9	0	0	1	0	0	0
47278	39	3	1	156	71.1	29.2	2	0	37	0	1	0	1	68	2	1	0	2	0	0	0	148	90	109.333	1	2	118	83	94.6667	0	7	7	1	6	0	0	12	1	1	1	1	1	12	1	1	1	1	0	0
47343	28	1	0	159	72.1	28.5	2	1	38	0	1	1	1	364	4	2	0	4	0	0	0	137	79	98.3333	0	1	137	79	98.3333	0	26	0	0	8	0	0	12	0	0	0	0	0	12	0	0	0	0	0	0
47385	34	2	0	157.5	68.4	27.6	2	0	37	0	2	0	1	175	3	0	0	0	0	0	0	151	104	119.667	1	2	123	87	99	0	28	28	1	8	0	0	14	1	1	1	1	1	18	1	1	1	1	0	0
47435	27	1	0	160	77	30.1	3	0	40	0	1	0	0		1							129	79	95.6667	0	1	129	79	95.6667	0	5	0	0	10	3	1	16	3	1	1	1	1	17	3	1	0	0	0	1
47525	24	1	0	160.5	71.7	27.8	2	1	38	0	1	0	0		1							146	83	104	1	2	130	75	93.3333	0	17	6	1	8	1	1	15	1	1	1	1	1	15	1	1	1	0	0	0
47546	28	1	0	157	80.3	32.6	3	0	37	0	2	0	0		1							124	95	104.667	1	2	127	89	101.667	0	24	6	1	8	2	1	13	2	1	1	1	1	13	2	1	0	0	0	0
47591	27	1	0	156	64.5	26.5	2	1	38	0	2	0	1	505	4	4	0	2	0	0	0	124	84	97.3333	0	1	124	84	97.3333	0	35	1	1	7	0	0	10	0	0	0	0	0	10	0	0	0	0	0	0
47649	28	1	0	160	65.8	25.7	2	1	40	0	2	0	1	166	2	2	0	5	0	0	0	132	86	101.333	0	1	132	86	101.333	0	13	0	0	2	0	0	4	0	0	0	0	0	5	0	0	0	0	0	0
47659	30	2	0	160.5	65.7	25.5	2	1	39	0	2	1	1	272	3	0	0	0	0	0	0	135	73	93.6667	0	1	135	73	93.6667	0	26	1	1	6	0	0	11	0	0	0	0	0	12	0	0	1	0	0	0
47682	30	2	0	170	74.5	25.8	2	1	39	0	1	0	1	204	3	4	0	2	0	0	0	130	93	105.333	1	2	130	93	105.333	1	23	4	1	2	0	0	2	0	0	0	0	0	2	0	0	0	0	0	0
47706	23	1	0	159	63.5	25.1	2	1	36	1	2	0	0		1							117	87	97	0	1	117	87	97	0	39	1	1	6	1	1	13	7	1	1	1	1	26	13	1	0	0	0	1
47720	28	1	0	158	56.9	22.8	1	1	38	0	1	0	1	125	2	2	0	2	0	1	10	131	97	108.333	1	2	131	97	108.333	1	27	19	1	8	2	1	13	3	1	1	1	1	13	3	1	1	1	0	0
47764	37	3	1	153	87.6	37.4	3	0	39	0	1	1	0		1							145	94	111	1	2	120	86	97.3333	0	35	8	1	4	2	1	7	3	1	1	1	1	7	3	1	1	0	0	0
47796	28	1	0	162	74	28.2	2	1	38	0	2	0	1	126	2	1	0	2	0	0	0	137	96	109.667	1	2	121	70	87	0	15	7	1	6	0	0	11	1	1	1	1	1	11	1	1	1	1	0	0
47807	34	2	0	153	76.4	32.6	3	0	38	0	1	0	1	218	3	0	0	2	0	0	0	139	89	105.667	0	1	139	89	105.667	0	10	0	0	5	0	0	11	0	0	0	0	0	13	0	0	0	0	0	0
47832	36	3	1	152	101.5	43.9	3	0	38	0	2	1	1	102	2	4	0	2	0	0	0	159	103	121.667	1	2	111	73	85.6667	0	31	25	1	32	17	1	38	21	1	1	1	1	42	23	1	1	1	1	1
47843	38	3	1	158	65	26	2	0	36	1	1	1	1	410	4	2	0	3	0	0	0	124	79	94	0	1	124	79	94	0	13	0	0	9	4	1	15	4	1	1	1	1	44	18	1	0	0	0	0
47915	26	1	0	155	55.2	23	1	1	37	0	2	0	1	163	2	3	0	1	0	0	0	126	89	101.333	0	1	118	82	94	0	8	1	1	5	3	1	11	5	1	1	1	1	14	5	1	1	0	0	1
47982	25	1	0	160	56.5	22.1	1	1	39	0	2	0	1	95	2	2	0	2	0	0	0	141	94	109.667	1	2	134	88	103.333	0	11	7	1	7	1	1	13	3	1	1	1	1	39	16	1	1	1	0	0
47991	26	1	0	148.5	48.1	21.8	1	1	37	0	2	1	1	255	3	2	0	4	0	0	0	129	84	99	0	1	129	84	99	0	50	1	1	1	0	0	6	0	0	0	0	0	6	0	0	0	0	0	0
48102	31	2	0	163	73	27.5	2	0	40	0	1	0	0		1							139	95	109.667	1	2	139	95	109.667	1	11	6	1	2	1	1	6	2	1	1	1	1	8	2	1	0	0	0	0
48121	31	2	0	144.5	53.8	25.8	2	1	38	0	2	0	0		1							120	80	93.3333	0	1	120	80	93.3333	0	27	1	1	9	4	1	16	9	1	1	1	1	21	11	1	1	1	0	1
48130	28	1	0	162.5	70.6	26.7	2	1	38	0	2	0	0		1							128	87	100.667	0	1	108	59	75.3333	0	13	1	1	9	4	1	15	4	1	1	1	1	23	4	1	0	0	0	1
48145	33	2	0	158	72.2	28.9	2	0	38	0	1	0	0		1							161	91	114.333	1	3	133	81	98.3333	0	3	3	1	6	0	0	12	0	0	0	0	0	13	0	0	0	1	0	0
48309	26	1	0	159	64	25.3	2	1	39	0	2	0	1	287	3	4	0	3	0	0	0	148	90	109.333	1	2	133	92	105.667	1	9	9	1	8	3	1	14	3	1	1	1	1	19	7	1	1	0	0	0
48331	19	1	0	168	80	28.3	2	0	39	0	1	0	0		1							130	90	103.333	1	2	120	83	95.3333	0	3	3	1	6	0	0	10	0	0	0	0	0	10	0	0	0	0	0	0
48351	25	1	0	168	80	28.3	2	1	38	0	1	1	1	110	2	1	0	2	0	0	0	138	87	104	0	1	138	87	104	0	25	1	1	7	0	0	12	0	0	0	0	0	12	0	0	0	0	0	0
48383	35	3	1	162	81	30.9	3	1	38	0	2	0	1	222	3	1	0	6	0	0	0	112	82	92	0	1	112	82	92	0	34	1	1	5	0	0	9	0	0	0	0	0	9	0	0	0	0	0	0
48468	31	2	0	158	82	32.9	3	1	40	0	1	0	1	301	3	1	0	4	0	0	0	112	72	85.3333	0	1	112	72	85.3333	0	20	1	1	5	0	0	11	0	0	0	0	0	18	0	0	0	0	0	0
48486	29	1	0	161.5	75.9	29.1	2	1	40	0	2	0	1	145	2	2	0	3	0	1	10	158	90	112.667	1	2	158	90	112.667	1	7	4	1	8	1	1	14	3	1	1	1	1	21	4	1	1	0	0	0
48492	39	3	1	154	64.6	27.2	2	0	39	0	2	0	0		1							128	75	92.6667	0	1	128	75	92.6667	0	9	0	0	1	0	0	1	0	0	0	0	0	1	0	0	0	0	0	0
48498	27	1	0	159	72	28.5	2	1	35	1	1	0	1	88	2	1	0	2	0	0	0	127	64	85	0	1	130	80	96.6667	0	9	1	1	5	0	0	12	0	0	0	0	0	13	0	0	0	1	0	0
48511	32	2	0	154	75.2	31.7	3	1	40	0	2	1	1	333	4	2	0	2	0	0	0	115	77	89.6667	0	1	115	77	89.6667	0	16	1	1	6	0	0	12	1	1	1	1	1	17	2	1	1	0	0	0
48516	26	1	0	161.5	99.9	38.3	3	1	40	0	1	0	1	328	4	2	0	3	0	0	0	112	71	84.6667	0	1	112	71	84.6667	0	13	1	1	8	0	0	10	0	0	0	0	0	10	0	0	1	0	0	0
48543	28	1	0	163	70	26.4	2	1	40	0	2	0	1	44	2	4	0	2	0	0	0	133	83	99.6667	0	1	133	83	99.6667	0	10	0	0	1	0	0	1	0	0	0	0	0	1	0	0	0	0	0	0
48550	28	1	0	150	64.3	28.6	2	0	40	0	1	0	1	102	2	5	0	2	0	0	0	138	89	105.333	0	1	133	90	104.333	1	23	1	1	2	2	1	2	2	1	1	1	1	2	2	1	1	0	0	0
48590	25	1	0	158	76.6	30.7	3	1	37	0	1	0	1	254	3	2	0	2	0	0	0	129	75	93	0	1	129	75	93	0	22	0	0	7	3	1	11	3	1	1	1	1	11	3	1	0	0	0	0
48688	30	2	0	165	78	28.7	2	1	37	0	1	0	1	183	3	2	0	6	0	0	0	126	77	93.3333	0	1	126	77	93.3333	0	26	1	1	3	0	0	5	1	1	1	1	1	5	1	1	1	0	0	0
48690	28	1	0	164	88.5	32.9	3	1	40	0	1	1	1	145	2	2	0	6	0	0	0	127	78	94.3333	0	1	127	78	94.3333	0	11	1	1	6	0	0	9	0	0	0	0	0	12	0	0	0	0	0	0
48692	28	1	0	158	75	30	3	1	40	0	1	0	1	483	4	2	0	4	0	0	0	130	81	97.3333	0	1	130	81	97.3333	0	10	0	0	5	0	0	8	0	0	0	0	0	10	0	0	0	0	0	0
48734	30	2	0	158	63.2	25.3	2	0	40	0	1	0	0		1							121	63	82.3333	0	1	121	63	82.3333	0	8	0	0	5	0	0	11	0	0	0	0	0	21	0	0	0	0	0	0
48743	24	1	0	165.5	81.6	29.8	2	1	40	0	1	1	1	482	4	2	0	0	0	0	0	120	69	86	0	1	120	69	86	0	19	1	1	4	0	0	10	0	0	0	0	0	14	0	0	0	0	0	0
48757	28	1	0	156	66.3	27.2	2	0	39	0	2	0	1	596	4	0	0	3	0	1	10	164	98	120	1	3	124	68	86.6667	0	18	10	1	1	0	0	8	0	0	0	0	0	14	0	0	1	1	0	0
48771	35	3	1	158	82.5	33.1	3	0	39	0	2	0	1	164	2	4	0	6	0	0	0	151	100	117	1	2	151	100	117	1	14	8	1	24	15	1	32	18	1	1	1	1	37	20	1	1	0	0	1
48809	25	1	0	164	84.7	31.5	3	0	38	0	2	0	1	108	2	5	0	2	0	1	10	141	89	106.333	1	2	141	89	106.333	1	32	17	1	9	2	1	18	7	1	1	1	1	21	8	1	1	1	0	1
48853	23	1	0	152	51.8	22.4	1	1	40	0	2	0	1	539	4	3	0	2	0	0	0	121	78	92.3333	0	1	137	87	103.667	0	14	0	0	1	0	0	1	0	0	0	0	0	1	0	0	0	0	0	0
48931	27	1	0	160	52.5	20.5	1	1	39	0	1	1	1	48	2	1	0	2	0	0	0	121	75	90.3333	0	1	112	70	84	0	9	0	0	2	0	0	7	0	0	0	0	0	7	0	0	0	0	0	1
48957	38	3	1	160	76.1	29.7	2	0	37	0	2	1	0		1							131	78	95.6667	0	1	131	78	95.6667	0	22	1	1	23	16	1	29	16	1	1	1	1	39	19	1	1	0	0	1
48969	19	1	0	170	100	34.6	3	1	38	0	2	0	1	145	2	2	0	1	0	0	0	129	84	99	0	1	129	84	99	0	11	0	0	6	0	0	10	0	0	0	0	0	10	0	0	0	0	0	0
49003	34	2	0	162	74	28.2	2	1	39	0	2	1	1	200	3	0	0	1	0	0	0	140	82	101.333	1	2	140	82	101.333	1	12	6	1	5	0	0	9	0	0	0	0	0	10	0	0	0	0	0	0
49108	31	2	0	162	77	29.3	2	0	39	0	1	0	1	291	3	1	0	3	0	0	0	134	82	99.3333	0	1	112	62	78.6667	0	8	0	0	10	2	1	16	3	1	1	1	1	16	3	1	0	0	0	1
49164	41	4	1	168	72.5	25.7	2	0	39	0	2	0	1	243	3	1	0	2	0	0	0	142	83	102.667	1	2	142	83	102.667	1	22	6	1	6	0	0	11	0	0	0	0	0	11	0	0	0	0	0	0
49195	33	2	0	164.5	62.9	23.2	1	1	38	0	2	0	1	431	4	1	0	2	0	0	0	131	71	91	0	1	131	71	91	0	16	1	1	4	0	0	7	0	0	0	0	0	7	0	0	0	0	0	0
49196	26	1	0	160	91.3	35.7	3	1	39	0	2	0	1	423	4	4	0	4	0	0	0	159	107	124.333	1	2	159	107	124.333	1	29	24	1	9	2	1	14	3	1	1	1	1	14	3	1	1	1	0	1
49211	37	3	1	154	68.3	28.8	2	1	38	0	1	1	1	362	4	1	0	2	0	0	0	143	100	114.333	1	2	143	100	114.333	1	21	13	1	8	1	1	15	2	1	1	1	1	20	2	1	1	1	0	1
49260	36	3	1	160	73	28.5	2	0	37	0	1	1	0		1							113	81	91.6667	0	1	113	81	91.6667	0	33	0	0	3	0	0	4	0	0	0	0	0	4	0	0	0	0	0	0
49266	34	2	0	151.5	62.3	27.1	2	0	36	1	2	0	1	171	2	0	0	3	0	0	0	132	79	96.6667	0	1	132	79	96.6667	0	10	1	1	6	0	0	9	0	0	0	0	0	11	0	0	0	0	0	0
49388	31	2	0	163	65	24.5	1	1	39	0	2	1	1	269	3	2	0	2	0	0	0	143	83	103	1	2	92	55	67.3333	0	15	4	1	4	0	0	4	0	0	0	0	0	4	0	0	0	0	0	0
49392	30	2	0	166	67.5	24.5	1	0	38	0	2	0	1	396	4	3	0	3	0	0	0	140	80	100	1	2	125	73	90.3333	0	23	16	1	7	5	1	11	5	1	1	1	1	11	5	1	1	0	1	1
49519	41	4	1	169	71	24.9	1	0	39	0	2	0	0		1							133	93	106.333	1	2	115	79	91	0	17	3	1	6	0	0	9	0	0	0	0	0	9	0	0	0	0	0	0
49573	31	2	0	160	64	25	2	0	35	1	2	1	0		1							143	78	99.6667	1	2	118	86	96.6667	0	46	4	1	7	0	0	11	0	0	0	0	0	11	0	0	1	0	0	1
49630	38	3	1	160	80.5	31.5	3	0	37	0	1	1	1	129	2	3	0	3	0	0	0	143	83	103	1	2	125	79	94.3333	0	10	4	1	3	0	0	5	0	0	0	0	0	5	0	0	0	0	0	0
49635	28	1	0	156	67.5	27.7	2	1	37	0	2	0	1	288	3	0	0	2	0	0	0	127	88	101	0	1	119	67	84.3333	0	26	0	0	11	0	0	17	0	0	0	0	0	19	0	0	0	0	0	0
49683	28	1	0	165	65	23.9	1	0	39	0	2	0	1	99	2	1	0	2	0	0	0	140	94	109.333	1	2	130	89	102.667	0	9	3	1	1	0	0	4	0	0	0	0	0	5	0	0	0	0	0	0
49820	33	2	0	158	59	23.6	1	0	37	0	1	0	0		1							143	79	100.333	1	2	141	87	105	1	6	4	1	2	0	0	3	1	1	1	1	1	3	1	1	0	0	0	0
49841	35	3	1	165	72.1	26.5	2	0	41	0	1	0	1	159	2	1	0	5	0	1	15	146	66	92.6667	1	2	111	57	75	0	15	3	1	4	0	0	6	0	0	0	0	0	6	0	0	0	0	0	0
49843	29	1	0	164	84	31.2	3	1	40	0	1	0	1	413	4	3	0	2	0	0	0	128	75	92.6667	0	1	131	98	109	1	15	1	1	3	3	1	6	5	1	1	1	1	6	5	1	1	0	1	0
49888	30	2	0	165	81.6	30	3	0	40	0	1	0	1	219	3	0	0	4	0	1	10	127	74	91.6667	0	1	115	60	78.3333	0	29	0	0	5	0	0	8	0	0	0	0	0	8	0	0	0	0	0	0
49943	27	1	0	156	64.5	26.5	2	1	38	0	2	0	1	81	2	1	0	4	0	0	0	147	99	115	1	2	171	113	132.333	1	25	18	1	5	2	1	8	3	1	1	1	1	31	21	1	1	0	1	1
49962	26	1	0	159	66.2	26.2	2	1	40	0	1	0	1	294	3	0	0	2	0	1	5	138	82	100.667	0	1	120	70	86.6667	0	20	0	0	6	0	0	7	0	0	0	0	0	7	0	0	0	0	0	0
50028	24	1	0	171	91	31.1	3	1	39	0	1	0	1	90	2	0	0	1	0	0	0	142	72	95.3333	1	2	120	76	90.6667	0	22	5	1	11	2	1	13	2	1	1	1	1	14	2	1	1	0	0	1
50162	22	1	0	160	77.3	30.2	3	1	38	0	2	0	1	390	4	0	0	2	0	0	0	122	74	90	0	1	120	75	90	0	17	1	1	5	1	1	9	1	1	1	1	1	11	1	1	1	1	0	0
50258	41	4	1	162	59.8	22.8	1	0	38	0	2	0	1	340	4	2	0	2	0	0	0	123	67	85.6667	0	1	102	60	74	0	19	1	1	4	0	0	6	0	0	0	0	0	6	0	0	0	0	0	0
50324	41	4	1	166	80	29	2	0	38	0	1	1	1	230	3	2	0	4	0	0	0	142	86	104.667	1	2	134	86	102	0	17	8	1	2	0	0	6	0	0	0	0	0	6	0	0	0	0	0	0
50355	31	2	0	160	60.5	23.6	1	0	40	0	1	0	1	36	2	1	0	3	0	0	0	126	53	77.3333	0	1	139	80	99.6667	0	8	0	0	2	0	0	5	0	0	0	0	0	5	0	0	0	0	0	0
50364	26	1	0	153	61.3	26.2	2	1	38	0	2	0	1	154	2	1	0	3	0	0	0	151	94	113	1	2	128	78	94.6667	0	15	8	1	1	0	0	1	0	0	0	0	0	1	0	0	1	0	0	0
50391	35	3	1	172	95	32.1	3	1	39	0	1	0	1	434	4	1	0	0	0	0	0	141	88	105.667	1	2	128	76	93.3333	0	20	5	1	3	0	0	7	0	0	0	0	0	7	0	0	1	0	0	0
50417	32	2	0	158	86	34.5	3	1	38	0	1	0	1	129	2	0	0	5	0	0	0	141	89	106.333	1	2	126	77	93.3333	0	18	17	1	7	2	1	8	2	1	1	1	1	8	2	1	1	0	1	0
50580	30	2	0	164	86.9	32.3	3	0	41	0	1	0	1	280	3	0	0	3	0	0	0	138	83	101.333	0	1	133	90	104.333	1	24	1	1	14	4	1	17	4	1	1	1	1	18	5	1	1	0	0	1
50590	29	1	0	165	72	26.5	2	1	39	0	1	1	1	292	3	4	0	2	0	0	0	145	106	119	1	2	120	70	86.6667	0	12	12	1	5	1	1	9	1	1	1	1	1	9	1	1	1	1	0	0
50632	36	3	1	155	71	29.6	2	1	38	0	2	0	0		1							145	95	111.667	1	2	139	85	103	0	4	4	1	2	0	0	5	1	1	1	1	1	5	1	1	1	1	0	0
50788	28	1	0	165	71	26.1	2	1	38	0	2	1	1	235	3	2	0	2	0	1	5	141	100	113.667	1	2	125	63	83.6667	0	14	9	1	5	0	0	13	2	1	1	1	1	15	2	1	1	0	0	0
51350	25	1	0	160	71.2	27.8	2	1	37	0	2	1	1	264	3	2	0	3	0	0	0	130	87	101.333	0	1	130	92	104.667	1	18	1	1	5	0	0	8	1	1	1	1	1	8	1	1	1	0	0	0
51375	34	2	0	155	60	25	2	0	36	1	2	1	0		1							128	85	99.3333	0	1	132	75	94	0	46	1	1	32	22	1	38	24	1	1	1	1	50	31	1	1	1	0	1
51404	38	3	1	162.5	72	27.3	2	0	40	0	1	1	1	122	2	1	0	3	0	0	0	142	93	109.333	1	2	141	89	106.333	1	9	7	1	7	0	0	14	3	1	1	1	1	14	3	1	1	0	0	1
51485	34	2	0	156	67.5	27.7	2	1	38	0	1	0	1	476	4	0	0	5	0	0	0	137	83	101	0	1	124	77	92.6667	0	18	1	1	21	9	1	25	9	1	1	1	1	60	10	1	1	1	0	1
51500	33	2	0	164	73.6	27.4	2	1	39	0	1	0	1	857	4	0	0	3	0	0	0	122	97	105.333	1	2	122	64	83.3333	0	19	5	1	4	0	0	8	0	0	0	0	0	12	0	0	1	0	0	0
51506	31	2	0	155	58	24.1	1	1	38	0	2	1	0		1							148	110	122.667	1	3	142	88	106	1	10	10	1	6	2	1	10	4	1	1	1	1	22	11	1	1	1	1	0
51536	27	1	0	165	87.6	32.2	3	1	40	0	1	0	1	286	3	2	0	3	0	0	0	151	76	101	1	2	119	65	83	0	11	3	1	5	0	0	11	1	1	1	1	1	19	2	1	0	0	0	0
51573	28	1	0	168	81.5	28.9	2	1	39	0	1	1	1	236	3	4	0	2	0	0	0	129	83	98.3333	0	1	135	66	89	0	37	1	1	7	1	1	11	1	1	1	1	1	11	1	1	0	0	0	0
51579	34	2	0	150	49.3	21.9	1	0	37	0	1	1	0		1							142	95	110.667	1	2	130	78	95.3333	0	5	4	1	3	0	0	11	6	1	1	1	1	13	6	1	0	0	0	1
51607	27	1	0	158	65.5	26.2	2	1	40	0	2	0	1	763	4	1	0	2	0	0	0	145	89	107.667	1	2	140	92	108	1	18	9	1	3	0	0	5	0	0	0	0	0	5	0	0	1	0	0	0
51637	29	1	0	166	86	31.2	3	1	36	1	2	0	0		1							118	78	91.3333	0	1	136	87	103.333	0	5	1	1	6	3	1	11	7	1	1	1	1	11	7	1	0	0	0	1
51655	28	1	0	162	84.5	32.2	3	1	38	0	1	0	1	542	4	0	0	3	0	0	0	139	103	115	1	2	127	93	104.333	1	15	8	1	6	0	0	10	0	0	1	1	1	15	3	1	1	0	0	0
51709	24	1	0	162	61.7	23.5	1	1	40	0	1	0	1	431	4	1	0	3	0	0	0	115	69	84.3333	0	1	110	78	88.6667	0	14	1	1	3	0	0	7	0	0	1	1	1	11	1	1	1	1	0	0
51747	27	1	0	153	70	29.9	2	0	37	0	1	0	1	176	3	2	0	2	0	0	0	137	77	97	0	1	145	81	102.333	1	35	1	1	7	2	1	11	4	1	1	1	1	11	4	1	1	0	0	1
51760	28	1	0	172	80	27	2	1	39	0	1	0	1	143	2	0	0	2	0	0	0	156	91	112.667	1	2	144	80	101.333	1	9	5	1	7	3	1	13	5	1	1	1	1	22	10	1	1	0	0	1
51803	27	1	0	169	79	27.7	2	1	38	0	2	0	1	240	3	3	0	3	0	0	0	139	87	104.333	0	1	135	70	91.6667	0	17	1	1	6	4	1	12	7	1	1	1	1	15	9	1	1	0	0	1
51852	33	2	0	163.5	91.8	34.3	3	0	39	0	2	0	1	40	2	2	0	4	0	0	0	135	88	103.667	0	1	117	66	83	0	17	1	1	5	1	1	9	2	1	1	1	1	9	2	1	1	0	0	0
51915	32	2	0	158	76.7	30.7	3	0	41	0	1	0	1	344	4	2	0	3	0	0	0	140	69	92.6667	1	2	142	66	91.3333	1	26	8	1	4	2	1	4	2	1	1	1	1	4	2	1	0	0	0	1
51934	31	2	0	162	78.6	30	3	1	39	0	2	0	1	161	2	0	0	3	0	1	10	129	83	98.3333	0	1	141	93	109	1	11	1	1	10	9	1	16	12	1	1	1	1	16	12	1	0	0	0	1
51954	33	2	0	155.5	58.2	24.1	1	1	39	0	1	1	1	100	2	2	0	2	0	0	0	122	83	96	0	1	125	74	91	0	7	1	1	6	0	0	8	0	0	0	0	0	8	0	0	0	0	0	0
52115	30	2	0	155	64.2	26.7	2	1	41	0	2	0	1	562	4	4	0	3	0	0	0	122	73	89.3333	0	1	143	87	105.667	1	26	1	1	5	0	0	10	2	1	1	1	1	24	11	1	1	0	0	0
52297	35	3	1	158	60	24	1	1	39	0	2	0	1	449	4	2	0	5	0	0	0	148	84	105.333	1	2	115	70	85	0	12	3	1	6	0	0	10	0	0	0	0	0	14	0	0	0	0	0	0
52316	42	4	1	155	69	28.7	2	0	37	0	2	0	1	78	2	2	0	3	0	0	0	148	89	108.667	1	2	135	86	102.333	0	17	13	1	9	6	1	14	6	1	1	1	1	14	6	1	1	1	0	1
52352	26	1	0	152	65	28.1	2	1	35	1	2	0	0		1							145	103	117	1	2	139	90	106.333	1	11	10	1	10	6	1	15	10	1	1	1	1	39	24	1	1	0	0	1
52370	33	2	0	156	72	29.6	2	0	40	0	1	1	0		1							131	97	108.333	1	2	118	75	89.3333	0	23	10	1	5	0	0	8	0	0	0	0	0	8	0	0	1	0	0	1
52456	24	1	0	154	68.5	28.9	2	1	40	0	1	0	1	546	4	5	0	3	0	0	0	133	95	107.667	1	2	117	62	80.3333	0	35	4	1	4	0	0	7	0	0	0	0	0	7	0	0	0	0	0	0
52558	36	3	1	158.5	66.8	26.6	2	1	40	0	1	1	1	314	3	2	0	3	0	0	0	141	73	95.6667	1	2	101	50	67	0	30	6	1	5	0	0	7	0	0	0	0	0	7	0	0	0	0	0	0
52600	22	1	0	148	60.7	27.7	2	1	41	0	2	0	1	201	3	1	0	1	0	0	0	138	76	96.6667	0	1	135	91	105.667	1	27	1	1	7	2	1	11	6	1	1	1	1	11	6	1	1	1	0	1
52620	34	2	0	151	74	32.5	3	0	33	1	1	1	1	216	3	3	0	5	0	0	0	146	105	118.667	1	2	138	75	96	0	16	7	1	1	0	0	1	0	0	0	0	0	1	0	0	1	1	0	0
52712	32	2	0	160	78	30.5	3	0	40	0	2	0	1	121	2	1	0	3	0	0	0	150	90	110	1	2	131	72	91.6667	0	9	7	1	10	2	1	14	3	1	1	1	1	29	15	1	1	0	0	1
52776	23	1	0	158	82.5	33.1	3	1	38	0	1	0	1	438	4	4	0	2	0	0	0	124	78	93.3333	0	1	125	65	85	0	12	1	1	13	2	1	17	2	1	1	1	1	17	2	1	0	0	0	0
52833	25	1	0	158	67.8	27.2	2	1	37	0	1	0	1	363	4	1	0	3	0	0	0	147	83	104.333	1	2	139	67	91	0	24	11	1	5	1	1	9	2	1	1	1	1	12	4	1	1	1	0	0
52834	26	1	0	163	67.5	25.4	2	1	36	1	1	0	1	184	3	4	0	6	0	0	0	140	83	102	1	2	147	69	95	1	13	7	1	8	4	1	13	6	1	1	1	1	16	9	1	1	0	0	1
52853	31	2	0	162	81.7	31.1	3	1	40	0	1	0	1	214	3	2	0	2	0	0	0	141	93	109	1	2	100	70	80	0	24	10	1	2	0	0	2	0	0	0	0	0	2	0	0	0	0	0	0
52892	31	2	0	160	78.1	30.5	3	1	38	0	1	0	1	771	4	1	0	2	0	0	0	128	89	102	0	1	136	85	102	0	30	1	1	5	0	0	5	0	0	0	0	0	5	0	0	1	0	0	0
52899	20	1	0	160	76.4	29.8	2	1	38	0	1	0	1	64	2	1	0	2	0	0	0	145	84	104.333	1	2	115	74	87.6667	0	43	23	1	6	0	0	10	2	1	1	1	1	10	2	1	1	1	0	1
52995	33	2	0	169	92	32.2	3	0	39	0	1	1	0		1							129	69	89	0	1	112	67	82	0	8	1	1	4	0	0	5	0	0	0	0	0	5	0	0	0	0	0	0
53206	36	3	1	160	86.2	33.7	3	0	39	0	1	0	1	190	3	1	0	6	0	0	0	135	86	102.333	0	1	140	89	106	1	16	1	1	9	0	0	14	1	1	1	1	1	17	4	1	1	0	0	0
53254	28	1	0	158	70	28	2	1	40	0	2	0	0		1							134	77	96	0	1	133	72	92.3333	0	7	1	1	4	1	1	7	1	1	1	1	1	7	1	1	0	1	0	0
53259	30	2	0	160	80	31.3	3	1	39	0	1	0	0		1							130	86	100.667	0	1	149	91	110.333	1	24	1	1	9	1	1	14	2	1	1	1	1	26	6	1	1	1	0	0
53383	35	3	1	165	62	22.8	1	1	38	0	2	0	1	161	2	0	0	2	0	0	0	141	75	97	1	2	124	59	80.6667	0	7	5	1	1	0	0	4	0	0	0	0	0	4	0	0	1	0	0	0
53411	23	1	0	155	87	36.2	3	0	31	1	2	0	1	96	2	5	0	2	0	0	0	131	87	101.667	0	1	133	90	104.333	1	46	0	0	15	0	0	21	0	0	1	1	1	25	2	1	1	1	0	0
53412	23	1	0	155	87	36.2	3	0	31	1	2	0	1	98	2	2	0	6	0	0	0	131	87	101.667	0	1	133	90	104.333	1	46	0	0	15	0	0	21	0	0	1	1	1	25	2	1	1	1	0	0
53414	29	1	0	168	74.7	26.5	2	1	38	0	1	1	1	138	2	2	0	2	0	0	0	118	58	78	0	1	128	80	96	0	19	1	1	3	0	0	4	0	0	0	0	0	4	0	0	0	0	0	0
53484	32	2	0	156	63.5	26.1	2	0	38	0	1	0	1	160	2	0	0	3	0	0	0	126	89	101.333	0	1	130	77	94.6667	0	31	0	0	6	1	1	9	1	1	1	1	1	9	1	1	1	0	0	1
53500	28	1	0	168	57.7	20.4	1	1	38	0	2	0	0		1							141	84	103	1	2	121	78	92.3333	0	18	10	1	2	0	0	3	0	0	0	0	0	4	0	0	1	0	0	1
53521	38	3	1	153	72.6	31	3	0	39	0	1	1	1	408	4	5	0	3	0	0	0	139	86	103.667	0	1	135	82	99.6667	0	14	1	1	6	0	0	12	2	1	1	1	1	15	3	1	0	1	0	0
53607	24	1	0	162	69.5	26.5	2	0	37	0	2	0	1	71	2	1	0	2	0	0	0	142	82	102	1	2	119	61	80.3333	0	22	6	1	11	3	1	16	3	1	1	1	1	16	3	1	1	0	0	1
53752	28	1	0	155	72.7	30.3	3	0	40	0	1	1	1	134	2	1	0	3	0	0	0	137	98	111	1	2	126	77	93.3333	0	14	4	1	4	0	0	5	0	0	0	0	0	5	0	0	0	0	0	0
53755	26	1	0	155	75	31.2	3	1	39	0	1	1	1	565	4	4	0	3	0	0	0	129	76	93.6667	0	1	122	71	88	0	20	1	1	3	0	0	3	0	0	0	0	0	3	0	0	0	0	0	0
53760	32	2	0	152	67	29	2	1	39	0	1	0	1	267	3	4	0	0	0	0	0	141	93	109	1	2	132	76	94.6667	0	31	4	1	3	0	0	7	0	0	0	0	0	7	0	0	0	0	0	0
53850	33	2	0	162	79.2	30.2	3	0	40	0	1	1	1	112	2	1	0	2	0	0	0	146	96	112.667	1	2	115	74	87.6667	0	14	11	1	2	0	0	2	0	0	0	0	0	2	0	0	1	0	0	0
53869	37	3	1	158	71	28.4	2	0	38	0	1	0	1	177	3	4	0	5	0	0	0	141	80	100.333	1	2	117	60	79	0	20	10	1	1	0	0	1	0	0	0	0	0	1	0	0	0	0	0	0
53918	26	1	0	165	70	25.7	2	1	40	0	1	0	1	400	4	1	0	3	0	0	0	126	76	92.6667	0	1	127	79	95	0	18	1	1	3	0	0	6	0	0	0	0	0	7	0	0	0	0	0	0
53926	34	2	0	156	58.6	24.1	1	1	37	0	1	0	0		1							126	86	99.3333	0	1	138	90	106	1	23	1	1	6	1	1	12	2	1	1	1	1	15	5	1	0	0	0	0
53981	26	1	0	150	67.7	30.1	3	1	38	0	2	1	1	340	4	1	0	4	0	0	0	123	86	98.3333	0	1	143	92	109	1	23	1	1	1	0	0	5	2	1	1	1	1	7	4	1	1	1	0	0
54078	28	1	0	151	70	30.7	3	1	39	0	2	1	1	257	3	0	0	3	0	0	0	129	85	99.6667	0	1	123	79	93.6667	0	10	0	0	4	0	0	6	0	0	0	0	0	6	0	0	0	0	0	0
54088	25	1	0	150	75.5	33.6	3	1	39	0	1	0	1	430	4	1	0	6	0	0	0	132	86	101.333	0	1	116	69	84.6667	0	22	1	1	3	0	0	3	0	0	0	0	0	3	0	0	1	1	1	0
54126	34	2	0	157	69.5	28.2	2	0	38	0	2	0	0		1							130	72	91.3333	0	1	128	79	95.3333	0	26	0	0	7	1	1	12	1	1	1	1	1	12	1	1	0	0	0	0
54224	34	2	0	158	68.9	27.6	2	1	38	0	1	1	1	423	4	2	0	3	0	0	0	121	82	95	0	1	119	78	91.6667	0	37	1	1	6	1	1	11	2	1	1	1	1	15	4	1	1	0	0	1
54245	26	1	0	152	59.2	25.6	2	1	38	0	1	0	1	191	3	1	0	2	0	0	0	159	103	121.667	1	2	116	72	86.6667	0	10	7	1	4	0	0	8	0	0	0	0	0	8	0	0	1	0	0	1
54381	35	3	1	152	42.5	18.4	1	1	37	0	1	1	0		1							147	85	105.667	1	2	138	89	105.333	0	11	6	1	13	5	1	13	5	1	1	1	1	14	5	1	1	0	0	1
54443	30	2	0	163	81.2	30.6	3	1	40	0	1	1	1	136	2	0	0	1	0	1	10	126	71	89.3333	0	1	131	62	85	0	16	1	1	3	1	1	3	1	1	1	1	1	3	1	1	0	0	0	0
54582	25	1	0	164	65	24.2	1	1	38	0	1	0	1	172	2	2	0	3	0	0	0	154	95	114.667	1	2	130	72	91.3333	0	10	5	1	5	3	1	10	4	1	1	1	1	17	5	1	0	0	0	0
54594	30	2	0	165	88.9	32.7	3	1	39	0	2	0	1	638	4	0	0	3	0	1	5	140	95	110	1	2	127	68	87.6667	0	63	51	1	27	7	1	34	7	1	1	1	1	34	7	1	1	1	1	1
54628	37	3	1	168	91	32.2	3	1	39	0	1	1	0		1							137	96	109.667	1	2	120	62	81.3333	0	11	5	1	5	0	0	8	0	0	0	0	0	8	0	0	1	0	0	1
54713	32	2	0	162	73	27.8	2	1	39	0	1	0	1	315	3	4	0	3	0	0	0	129	69	89	0	1	130	84	99.3333	0	13	1	1	2	0	0	5	0	0	1	1	1	12	2	1	1	1	0	0
54728	32	2	0	156	86	35.3	3	0	37	0	1	1	1	194	3	1	0	0	0	0	0	145	93	110.333	1	2	132	83	99.3333	0	6	3	1	6	1	1	11	1	1	1	1	1	11	1	1	1	0	0	0
54806	29	1	0	159	83	32.8	3	0	40	0	2	0	0		1							127	81	96.3333	0	1	119	71	87	0	37	0	0	6	0	0	9	0	0	0	0	0	9	0	0	0	0	0	0
54860	23	1	0	169	98	34.3	3	1	38	0	1	0	1	56	2	4	0	2	0	0	0	127	90	102.333	1	2	100	70	80	0	39	4	1	1	0	0	1	0	0	0	0	0	1	0	0	0	0	0	0
54865	36	3	1	160	50.9	19.9	1	1	37	0	1	1	1	324	3	2	0	2	0	0	0	147	83	104.333	1	2	134	82	99.3333	0	24	10	1	6	0	0	11	0	0	1	1	1	19	2	1	1	1	0	0
54930	32	2	0	159	80	31.6	3	0	39	0	2	0	1	49	2	2	0	3	0	0	0	150	81	104	1	2	138	88	104.667	0	12	7	1	11	1	1	11	1	1	1	1	1	38	24	1	1	0	0	1
55035	30	2	0	163	65	24.5	1	0	40	0	1	0	1	279	3	1	0	4	0	0	0	138	87	104	0	1	127	78	94.3333	0	44	1	1	7	1	1	7	1	1	1	1	1	7	1	1	1	0	0	0
55081	34	2	0	167	80.5	28.9	2	1	40	0	1	0	1	826	4	1	0	3	0	0	0	133	82	99	0	1	135	80	98.3333	0	16	0	0	9	1	1	12	1	1	1	1	1	17	1	1	0	0	0	1
55132	28	1	0	155	72.4	30.1	3	1	39	0	1	0	1	418	4	0	0	4	0	0	0	142	83	102.667	1	2	132	86	101.333	0	39	32	1	7	6	1	14	11	1	1	1	1	23	16	1	1	0	1	1
55165	27	1	0	160	68	26.6	2	1	40	0	1	0	1	709	4	1	0	4	0	0	0	130	89	102.667	0	1	135	89	104.333	0	21	1	1	1	0	0	1	0	0	0	0	0	1	0	0	1	1	0	0
55177	26	1	0	160	57	22.3	1	1	39	0	1	0	1	223	3	1	0	1	0	1	10	141	90	107	1	2	129	76	93.6667	0	10	3	1	3	0	0	7	0	0	0	0	0	7	0	0	0	0	0	0
55197	25	1	0	160	76.5	29.9	2	1	38	0	1	0	0		1							132	83	99.3333	0	1	132	90	104	1	54	1	1	6	0	0	15	5	1	1	1	1	21	10	1	1	1	0	1
55211	34	2	0	163	60.4	22.7	1	0	40	0	1	0	1	571	4	4	0	1	0	1	10	142	84	103.333	1	2	132	68	89.3333	0	17	8	1	1	0	0	1	0	0	0	0	0	1	0	0	1	0	0	0
55332	26	1	0	165	67.4	24.8	1	1	40	0	1	0	1	221	3	2	0	5	0	0	0	142	78	99.3333	1	2	135	88	103.667	0	17	6	1	1	0	0	1	0	0	0	0	0	1	0	0	1	0	0	0
55343	37	3	1	158	71.4	28.6	2	1	37	0	1	1	1	290	3	1	0	2	0	0	0	137	86	103	0	1	134	83	100	0	25	1	1	12	0	0	16	0	0	0	0	0	16	0	0	1	1	0	0
55371	37	3	1	160	69.7	27.2	2	0	40	0	1	1	1	115	2	0	0	3	0	0	0	139	86	103.667	0	1	112	70	84	0	38	1	1	2	0	0	4	0	0	0	0	0	4	0	0	0	0	0	0
55403	35	3	1	160	69.2	27	2	1	39	0	1	0	1	643	4	0	0	3	0	0	0	112	88	96	0	1	118	65	82.6667	0	23	1	1	3	0	0	7	0	0	0	0	0	8	0	0	1	1	0	0
55438	28	1	0	158	63.6	25.5	2	1	39	0	1	0	0		1							144	103	116.667	1	2	128	87	100.667	0	12	8	1	5	0	0	11	0	0	0	0	0	11	0	0	1	0	0	0
55468	26	1	0	162	89.4	34.1	3	0	39	0	1	0	0		1							135	76	95.6667	0	1	110	67	81.3333	0	21	1	1	4	0	0	4	0	0	0	0	0	4	0	0	0	0	0	0
55495	29	1	0	161	57	22	1	1	39	0	2	0	1	193	3	4	0	0	0	0	0	133	66	88.3333	0	1	139	71	93.6667	0	18	1	1	1	0	0	1	0	0	0	0	0	2	0	0	1	0	0	0
55523	33	2	0	157	72.6	29.5	2	0	36	1	2	0	1	125	2	0	0	4	0	0	0	181	91	121	1	3	136	91	106	1	34	11	1	9	2	1	13	4	1	1	1	1	13	4	1	1	0	0	1
55524	30	2	0	161	58.5	22.6	1	1	37	0	1	1	1	109	2	3	0	6	0	0	0	125	79	94.3333	0	1	136	76	96	0	9	1	1	6	0	0	9	0	0	0	0	0	9	0	0	1	0	0	0
55605	31	2	0	153.5	64.1	27.2	2	1	37	0	1	0	1	180	3	4	0	5	0	0	0	117	67	83.6667	0	1	117	64	81.6667	0	13	1	1	4	1	1	5	1	1	1	1	1	5	1	1	1	0	0	0
55643	25	1	0	170	89.6	31	3	1	41	0	1	0	1	622	4	2	0	2	0	0	0	132	84	100	0	1	106	62	76.6667	0	17	1	1	4	0	0	7	0	0	0	0	0	7	0	0	0	0	0	1
55770	29	1	0	157.5	58.2	23.5	1	1	38	0	2	0	1	143	2	1	0	2	0	0	0	144	93	110	1	2	129	82	97.6667	0	23	5	1	3	0	0	5	0	0	0	0	0	5	0	0	1	0	0	0
55779	32	2	0	158	64	25.6	2	1	38	0	2	1	1	188	3	2	0	3	0	0	0	142	93	109.333	1	2	133	75	94.3333	0	12	8	1	2	0	0	2	0	0	0	0	0	2	0	0	1	0	0	0
55947	30	2	0	172	73.4	24.8	1	1	39	0	1	0	1	92	2	0	0	6	0	0	0	142	87	105.333	1	2	119	74	89	0	22	8	1	5	0	0	6	0	0	0	0	0	6	0	0	0	0	0	0
55976	25	1	0	159	84	33.2	3	0	39	0	1	0	1	55	2	5	0	3	0	0	0	134	86	102	0	1	123	68	86.3333	0	16	1	1	2	0	0	4	0	0	0	0	0	4	0	0	0	0	0	0
56099	35	3	1	159	62.3	24.6	1	1	41	0	2	0	0		1							124	78	93.3333	0	1	118	77	90.6667	0	20	1	1	5	0	0	7	0	0	0	0	0	7	0	0	1	0	0	0
56110	25	1	0	149	55	24.8	1	1	39	0	1	0	1	260	3	2	0	5	0	0	0	128	85	99.3333	0	1	122	74	90	0	23	1	1	5	0	0	9	0	0	0	0	0	9	0	0	1	0	0	1
56157	26	1	0	158	53.7	21.5	1	1	37	0	1	0	1	373	4	0	0	2	0	0	0	142	92	108.667	1	2	119	71	87	0	15	6	1	2	0	0	2	0	0	0	0	0	2	0	0	1	0	0	0
56192	31	2	0	166	67.8	24.6	1	0	40	0	1	0	0		1							148	94	112	1	2	118	63	81.3333	0	7	4	1	2	0	0	2	0	0	0	0	0	2	0	0	0	0	0	0
56245	30	2	0	159	71.2	28.2	2	1	39	0	1	1	1	349	4	4	0	3	0	0	0	138	80	99.3333	0	1	121	74	89.6667	0	16	1	1	1	0	0	1	0	0	0	0	0	1	0	0	1	1	0	0
56282	26	1	0	162	65	24.8	1	0	40	0	1	0	1	42	2	2	0	3	0	0	0	118	78	91.3333	0	1	132	74	93.3333	0	5	1	1	5	1	1	8	1	1	1	1	1	8	1	1	1	0	0	1
56325	29	1	0	169	71	24.9	1	1	40	0	2	0	1	198	3	2	0	5	0	0	0	130	60	83.3333	0	1	131	69	89.6667	0	22	1	1	2	0	0	5	0	0	0	0	0	5	0	0	0	0	0	0
56331	27	1	0	160	63	24.6	1	1	38	0	1	0	1	122	2	5	0	4	0	0	0	149	86	107	1	2	111	70	83.6667	0	12	6	1	6	1	1	9	1	1	1	1	1	9	1	1	0	0	0	0
56405	33	2	0	155	66.5	27.7	2	0	40	0	1	0	1	457	4	1	0	3	0	0	0	135	85	101.667	0	1	134	80	98	0	22	1	1	1	0	0	5	1	1	1	1	1	9	1	1	1	0	0	1
56484	33	2	0	171	99.7	34.1	3	0	37	0	1	1	1	318	3	3	0	3	0	0	0	136	74	94.6667	0	1	145	92	109.667	1	64	1	1	7	1	1	13	4	1	1	1	1	19	10	1	1	1	0	1
56627	24	1	0	150	70.1	31.2	3	1	39	0	2	0	1	287	3	1	0	3	0	0	0	142	86	104.667	1	2	121	71	87.6667	0	31	26	1	2	0	0	7	3	1	1	1	1	9	4	1	1	0	0	1
56717	26	1	0	153	63.7	27.2	2	0	39	0	1	0	0		1							122	96	104.667	1	2	110	63	78.6667	0	5	3	1	5	0	0	9	0	0	0	0	0	9	0	0	0	0	0	0
56769	36	3	1	154	65.7	27.7	2	0	39	0	2	0	1	274	3	1	0	3	0	1	15	141	78	99	1	2	125	75	91.6667	0	30	5	1	6	0	0	12	0	0	0	0	0	17	0	0	0	0	0	0
56811	26	1	0	153	61.6	26.3	2	1	39	0	2	0	0		1							130	72	91.3333	0	1	100	70	80	0	30	0	0	7	0	0	7	0	0	0	0	0	7	0	0	0	0	0	0
56867	27	1	0	164	62.3	23.2	1	1	38	0	2	0	0		1							157	90	112.333	1	2	137	75	95.6667	0	17	6	1	6	1	1	9	1	1	1	1	1	11	1	1	0	1	0	1
56920	26	1	0	155	53.5	22.3	1	1	40	0	1	0	1	265	3	1	0	3	0	0	0	121	70	87	0	1	121	74	89.6667	0	27	1	1	1	0	0	1	0	0	0	0	0	1	0	0	1	0	0	0
56957	32	2	0	159	61.2	24.2	1	0	39	0	1	0	1	173	2	3	0	2	0	0	0	126	78	94	0	1	128	87	100.667	0	8	1	1	4	0	0	8	0	0	0	0	0	8	0	0	1	0	0	0
57029	31	2	0	158.5	72.8	29	2	1	39	0	2	0	1	233	3	0	0	4	0	0	0	139	90	106.333	1	2	135	86	102.333	0	11	8	1	6	2	1	12	4	1	1	1	1	19	5	1	1	0	0	0
57054	31	2	0	158	62.2	24.9	1	1	38	0	2	0	1	454	4	1	0	3	0	0	0	139	86	103.667	0	1	123	76	91.6667	0	17	1	1	1	0	0	5	0	0	0	0	0	5	0	0	1	0	0	0
57101	29	1	0	159	62.9	24.9	1	0	38	0	1	0	1	62	2	1	0	2	0	0	0	166	99	121.333	1	3	133	72	92.3333	0	26	4	1	1	0	0	1	0	0	0	0	0	1	0	0	1	0	0	0
57154	26	1	0	158	61	24.4	1	1	41	0	1	0	1	355	4	2	0	4	0	0	0	145	88	107	1	2	115	75	88.3333	0	19	3	1	1	0	0	1	0	0	0	0	0	1	0	0	0	0	0	0
57159	33	2	0	158	76	30.4	3	0	40	0	2	0	1	202	3	1	0	2	0	1	10	142	70	94	1	2	113	65	81	0	6	4	1	7	1	1	9	1	1	1	1	1	9	1	1	0	0	0	0
57160	32	2	0	171	74.4	25.4	2	0	40	0	2	0	0		1							141	81	101	1	2	134	82	99.3333	0	11	7	1	3	0	0	3	0	0	0	0	0	3	0	0	1	0	0	0
57187	38	3	1	171.5	125	42.5	3	0	38	0	1	0	0		1							145	91	109	1	2	134	66	88.6667	0	18	7	1	11	2	1	13	2	1	1	1	1	13	2	1	1	0	0	0
57199	31	2	0	162.5	68.1	25.8	2	1	38	0	1	0	1	194	3	2	0	1	0	0	0	143	91	108.333	1	2	134	84	100.667	0	30	8	1	2	0	0	7	0	0	0	0	0	7	0	0	0	0	0	0
57203	22	1	0	164.5	77.1	28.5	2	1	40	0	2	0	1	343	4	3	0	2	0	0	0	140	95	110	1	2	135	84	101	0	36	4	1	9	1	1	13	1	1	1	1	1	19	2	1	1	0	0	1
57215	38	3	1	158	72.1	28.9	2	0	39	0	2	0	0		1							131	80	97	0	1	125	74	91	0	21	1	1	7	0	0	13	0	0	0	0	0	14	0	0	0	0	0	0
57216	25	1	0	164	66.6	24.8	1	1	41	0	1	0	1	211	3	0	0	6	0	0	0	129	83	98.3333	0	1	128	90	102.667	1	7	0	0	3	0	0	3	0	0	0	1	1	6	3	1	0	0	0	0
57218	29	1	0	162	66.3	25.3	2	1	37	0	1	0	1	74	2	1	0	3	0	0	0	131	86	101	0	1	130	94	106	1	45	1	1	5	0	0	11	1	1	1	1	1	11	1	1	1	0	0	0
57247	34	2	0	163	68	25.6	2	0	37	0	1	1	1	79	2	0	0	3	0	0	0	133	77	95.6667	0	1	136	87	103.333	0	19	1	1	2	1	1	2	1	1	1	1	1	2	1	1	1	0	0	0
57252	29	1	0	168	70	24.8	1	1	38	0	2	0	1	659	4	3	0	1	0	0	0	141	80	100.333	1	2	142	95	110.667	1	21	6	1	4	1	1	7	2	1	1	1	1	7	2	1	1	0	0	0
57266	32	2	0	163	77.7	29.2	2	0	38	0	1	0	0		1							144	68	93.3333	1	2	112	85	94	0	18	4	1	2	0	0	2	0	0	0	0	0	2	0	0	0	0	0	0
57268	28	1	0	159	65	25.7	2	1	39	0	1	0	1	108	2	2	0	5	0	0	0	125	74	91	0	1	114	71	85.3333	0	7	0	0	2	0	0	9	0	0	0	0	0	10	0	0	0	0	0	0
57269	32	2	0	160	80.7	31.5	3	0	38	0	1	0	0		1							122	72	88.6667	0	1	120	73	88.6667	0	18	1	1	4	0	0	5	0	0	0	0	0	5	0	0	0	0	0	0
57329	32	2	0	155	67.8	28.2	2	1	37	0	1	0	1	102	2	3	0	4	0	0	0	120	88	98.6667	0	1	127	85	99	0	28	1	1	2	0	0	7	0	0	0	0	0	12	0	0	0	0	0	0
57391	26	1	0	153	56	23.9	1	1	40	0	2	1	1	317	3	0	0	3	0	0	0	126	87	100	0	1	122	84	96.6667	0	19	0	0	7	1	1	12	1	1	1	1	1	13	1	1	0	0	0	0
57401	25	1	0	152	48	20.8	1	1	39	0	2	1	1	378	4	2	0	4	0	0	0	141	110	120.333	1	3	112	65	80.6667	0	14	7	1	7	0	0	9	0	0	0	0	0	15	0	0	1	0	0	0
57407	30	2	0	150	50.3	22.4	1	1	38	0	1	1	1	561	4	4	0	4	0	0	0	141	76	97.6667	1	2	125	72	89.6667	0	11	3	1	1	0	0	1	0	0	0	0	0	1	0	0	0	0	0	0
57455	23	1	0	160	74.5	29.1	2	1	40	0	1	0	1	162	2	2	0	3	0	0	0	132	80	97.3333	0	1	123	76	91.6667	0	14	0	0	2	0	0	2	0	0	0	0	0	2	0	0	0	0	0	0
57491	27	1	0	154	74.5	31.4	3	1	39	0	2	0	1	273	3	1	0	2	0	0	0	137	78	97.6667	0	1	134	87	102.667	0	12	1	1	6	1	1	11	1	1	1	1	1	11	1	1	1	0	0	0
57495	27	1	0	160	78	30.5	3	1	39	0	1	0	1	370	4	2	0	3	0	0	0	133	88	103	0	1	135	76	95.6667	0	24	1	1	3	0	0	3	0	0	0	0	0	3	0	0	1	1	1	1
57522	33	2	0	161	59.5	23	1	0	37	0	2	1	1	287	3	2	0	3	0	0	0	141	76	97.6667	1	2	121	84	96.3333	0	11	3	1	2	0	0	2	0	0	0	0	0	2	0	0	0	0	0	0
57548	27	1	0	156	89	36.6	3	1	38	0	2	1	1	368	4	2	0	5	0	0	0	134	89	104	0	1	129	70	89.6667	0	26	1	1	12	2	1	18	3	1	1	1	1	22	3	1	1	0	0	1
57650	28	1	0	157	63	25.6	2	1	39	0	2	0	1	503	4	0	0	3	0	0	0	141	80	100.333	1	2	100	60	73.3333	0	27	4	1	6	0	0	7	0	0	0	0	0	7	0	0	0	0	0	1
57706	26	1	0	158	69.3	27.8	2	0	40	0	2	0	1	205	3	0	0	1	0	0	0	147	94	111.667	1	2	120	80	93.3333	0	11	7	1	8	6	1	20	16	1	1	1	1	36	25	1	1	0	0	1
57782	33	2	0	157.5	69.5	28	2	0	40	0	1	0	1	117	2	2	0	1	0	0	0	119	87	97.6667	0	1	120	79	92.6667	0	8	0	0	1	0	0	2	0	0	0	0	0	8	0	0	0	0	0	0
57804	30	2	0	160	93	36.3	3	0	40	0	1	0	0		1							133	75	94.3333	0	1	106	65	78.6667	0	6	0	0	2	0	0	6	0	0	0	0	0	8	0	0	0	0	0	0
57870	33	2	0	165	83.1	30.5	3	0	39	0	2	0	0		1							149	92	111	1	2	124	71	88.6667	0	15	7	1	9	0	0	11	0	0	0	0	0	11	0	0	1	0	0	1
57897	28	1	0	160	88	34.4	3	1	39	0	2	0	1	470	4	2	0	3	0	1	10	141	92	108.333	1	2	137	88	104.333	0	41	24	1	6	1	1	10	1	1	1	1	1	10	1	1	1	0	0	1
57911	28	1	0	171	81	27.7	2	1	37	0	2	1	1	260	3	1	0	3	0	0	0	129	90	103	1	2	116	84	94.6667	0	10	3	1	6	0	0	12	0	0	0	0	0	22	0	0	0	0	0	0
57957	25	1	0	162	81	30.9	3	1	39	0	1	0	1	465	4	0	0	1	0	0	0	113	65	81	0	1	118	77	90.6667	0	39	0	0	8	1	1	16	2	1	1	1	1	20	2	1	0	0	0	0
57973	42	4	1	155	68.2	28.4	2	1	38	0	1	1	1	101	2	2	0	2	0	0	0	137	87	103.667	0	1	136	94	108	1	17	1	1	8	0	0	14	0	0	1	1	1	25	4	1	0	0	0	0
58002	31	2	0	159	68	26.9	2	0	37	0	1	0	1	197	3	2	0	4	0	0	0	137	67	90.3333	0	1	119	68	85	0	24	0	0	22	0	0	28	0	0	0	0	0	38	0	0	0	0	0	0
58014	36	3	1	161	58	22.4	1	1	38	0	2	0	0		1							126	84	98	0	1	123	81	95	0	17	1	1	1	0	0	2	0	0	0	0	0	2	0	0	1	0	1	0
58037	28	1	0	153	78.6	33.6	3	1	39	0	2	0	1	196	3	0	0	3	0	0	0	132	95	107.333	1	2	139	85	103	0	32	12	1	5	3	1	9	3	1	1	1	1	9	3	1	1	0	0	0
58063	28	1	0	160	66.8	26.1	2	0	37	0	1	0	0		1							131	86	101	0	1	124	73	90	0	12	0	0	6	1	1	12	2	1	1	1	1	30	10	1	0	0	0	0
58082	31	2	0	160	63	24.6	1	1	40	0	2	0	1	378	4	5	0	2	0	0	0	129	95	106.333	1	2	121	81	94.3333	0	24	10	1	6	0	0	8	0	0	0	0	0	8	0	0	1	0	0	0
58092	30	2	0	162	76.8	29.3	2	1	39	0	1	0	1	365	4	1	0	2	0	0	0	119	81	93.6667	0	1	116	73	87.3333	0	12	0	0	5	0	0	8	0	0	0	0	0	8	0	0	0	0	0	0
58099	32	2	0	154	82	34.6	3	0	39	0	2	0	1	144	2	2	0	4	0	0	0	135	85	101.667	0	1	123	72	89	0	4	0	0	5	0	0	11	0	0	0	0	0	20	0	0	0	0	0	0
58105	27	1	0	164	77.5	28.8	2	0	38	0	1	1	0		1							132	94	106.667	1	2	128	88	101.333	0	4	4	1	6	1	1	12	5	1	1	1	1	19	7	1	0	0	0	0
58166	40	4	1	172	81	27.4	2	0	39	0	1	1	0		1							147	86	106.333	1	2	115	78	90.3333	0	8	4	1	3	0	0	5	0	0	0	0	0	5	0	0	1	0	0	0
58172	26	1	0	166	67	24.3	1	0	38	0	1	0	0		1							145	83	103.667	1	2	116	62	80	0	6	4	1	2	0	0	3	0	0	0	0	0	3	0	0	0	0	0	0
58178	30	2	0	158	65	26	2	1	40	0	2	0	1	427	4	0	0	4	0	0	0	142	85	104	1	2	134	73	93.3333	0	11	4	1	4	0	0	7	0	0	0	0	0	8	0	0	1	0	0	0
58187	29	1	0	160	68.4	26.7	2	1	37	0	1	1	1	120	2	1	0	6	0	0	0	120	78	92	0	1	118	78	91.3333	0	17	0	0	1	0	0	1	0	0	0	0	0	1	0	0	0	0	0	0
58190	28	1	0	162	70.8	27	2	1	40	0	2	0	1	216	3	1	0	3	0	0	0	128	76	93.3333	0	1	127	73	91	0	13	0	0	16	0	0	17	0	0	0	0	0	22	0	0	0	0	0	0
58224	34	2	0	153	77.3	33	3	0	37	0	1	1	1	197	3	2	0	3	0	0	0	135	83	100.333	0	1	130	80	96.6667	0	17	1	1	6	0	0	12	0	0	1	1	1	18	2	1	1	0	0	1
58298	29	1	0	163	72.8	27.4	2	1	38	0	1	0	1	170	2	2	0	2	0	0	0	162	85	110.667	1	3	123	70	87.6667	0	26	13	1	6	1	1	12	1	1	1	1	1	18	1	1	1	0	0	1
58315	25	1	0	162	64	24.4	1	1	37	0	1	1	1	90	2	2	0	2	0	0	0	121	67	85	0	1	103	55	71	0	30	0	0	7	0	0	12	0	0	0	0	0	12	0	0	0	0	0	0
58332	27	1	0	159	63	24.9	1	1	39	0	2	0	1	204	3	2	0	3	0	0	0	138	78	98	0	1	117	74	88.3333	0	14	0	0	6	1	1	12	1	1	1	1	1	14	1	1	0	0	0	0
58350	25	1	0	151	60	26.3	2	1	36	1	2	0	0		1							146	89	108	1	2	127	87	100.333	0	14	8	1	8	5	1	14	7	1	1	1	1	32	17	1	1	0	0	1
58374	28	1	0	151	58.8	25.8	2	1	38	0	1	0	1	406	4	4	0	3	0	0	0	137	77	97	0	1	132	77	95.3333	0	13	1	1	2	0	0	2	0	0	0	0	0	2	0	0	1	0	0	0
58393	25	1	0	158	70.8	28.4	2	1	37	0	2	0	1	277	3	0	0	2	0	0	0	130	75	93.3333	0	1	124	84	97.3333	0	13	1	1	6	0	0	12	1	1	1	1	1	13	1	1	0	0	0	0
58434	28	1	0	157.5	63.2	25.5	2	1	37	0	1	0	1	313	3	2	0	2	0	0	0	140	95	110	1	2	129	78	95	0	13	3	1	7	0	0	7	0	0	0	0	0	7	0	0	1	0	0	0
58443	17	1	0	167	84	30.1	3	1	37	0	1	0	1	284	3	1	0	3	0	0	0	146	80	102	1	2	134	71	92	0	14	9	1	4	0	0	7	0	0	0	0	0	8	0	0	1	0	0	0
58502	29	1	0	153	60.4	25.8	2	1	36	1	2	0	1	588	4	1	0	5	0	0	0	148	82	104	1	2	139	74	95.6667	0	25	10	1	8	4	1	13	5	1	1	1	1	13	5	1	1	0	0	1
58547	37	3	1	160	69	27	2	1	38	0	2	1	1	309	3	0	0	6	0	1	15	131	83	99	0	1	119	71	87	0	23	1	1	7	0	0	13	0	0	0	0	0	21	0	0	1	0	0	0
58574	28	1	0	145	74.2	35.3	3	1	40	0	2	1	1	608	4	2	0	1	0	0	0	130	88	102	0	1	137	89	105	0	30	1	1	8	0	0	13	0	0	1	1	1	17	1	1	1	0	0	0
58586	30	2	0	155	60.5	25.2	2	1	40	0	2	0	1	196	3	0	0	3	0	0	0	123	87	99	0	1	131	91	104.333	1	6	0	0	6	0	0	12	0	0	1	1	1	17	1	1	0	0	0	0
58587	24	1	0	154	65.7	27.7	2	1	40	0	2	0	1	417	4	4	0	3	0	1	5	148	89	108.667	1	2	113	73	86.3333	0	15	4	1	6	0	0	12	0	0	0	0	0	21	0	0	1	0	0	0
58645	32	2	0	156	66.5	27.3	2	1	40	0	1	0	1	249	3	4	0	4	0	0	0	138	94	108.667	1	2	102	76	84.6667	0	10	5	1	1	0	0	1	0	0	0	0	0	1	0	0	0	0	0	0
58674	21	1	0	164	58	21.6	1	1	37	0	1	0	1	238	3	1	0	6	0	0	0	126	67	86.6667	0	1	116	62	80	0	25	0	0	5	0	0	11	0	0	0	0	0	12	0	0	0	0	0	0
58748	41	4	1	164	87.9	32.7	3	0	27	1	2	0	1	78	2	0	0	3	0	0	0	158	93	114.667	1	2	138	84	102	0	17	17	1	11	5	1	17	9	1	1	1	1	38	18	1	1	0	1	1
58768	29	1	0	160	78.2	30.6	3	0	40	0	1	0	1	75	2	0	0	2	0	0	0	123	86	98.3333	0	1	124	84	97.3333	0	17	1	1	5	0	0	7	0	0	0	0	0	7	0	0	0	0	0	0
58842	26	1	0	172	77	26	2	1	40	0	2	0	1	395	4	1	0	4	0	0	0	126	77	93.3333	0	1	118	63	81.3333	0	16	0	0	5	0	0	9	0	0	0	0	0	9	0	0	0	0	0	0
58853	30	2	0	165	87	32	3	0	40	0	2	0	1	73	2	1	0	3	0	0	0	127	66	86.3333	0	1	128	73	91.3333	0	14	1	1	5	0	0	8	0	0	0	0	0	8	0	0	1	1	1	0
58864	34	2	0	150	68	30.2	3	0	41	0	1	0	1	60	2	2	0	3	0	0	0	134	96	108.667	1	2	124	83	96.6667	0	23	7	1	2	1	1	3	1	1	1	1	1	3	1	1	1	1	0	0
59020	29	1	0	163	78.5	29.6	2	0	37	0	1	1	0		1							135	83	100.333	0	1	124	95	104.667	1	6	0	0	3	0	0	5	1	1	1	1	1	5	1	1	0	0	0	0
59187	26	1	0	153	61	26.1	2	1	39	0	1	0	1	423	4	1	0	2	0	0	0	122	86	98	0	1	112	85	94	0	16	1	1	1	0	0	1	0	0	0	0	0	1	0	0	1	0	0	0
59299	31	2	0	155	85.5	35.6	3	1	39	0	1	1	1	197	3	0	0	3	0	0	0	140	90	106.667	1	2	133	96	108.333	1	35	18	1	7	2	1	14	4	1	1	1	1	17	5	1	1	1	0	1
59431	30	2	0	159	81	32	3	1	37	0	2	1	1	103	2	0	0	3	0	0	0	159	93	115	1	2	133	86	101.667	0	22	20	1	8	5	1	15	8	1	1	1	1	33	19	1	1	1	0	1
59522	26	1	0	168	70.3	24.9	1	1	38	0	1	0	1	359	4	0	0	2	0	0	0	137	85	102.333	0	1	132	76	94.6667	0	22	0	0	2	1	1	2	1	1	1	1	1	5	1	1	1	0	0	1
59569	30	2	0	155	73.7	30.7	3	1	40	0	2	0	1	330	4	1	0	6	0	0	0	132	82	98.6667	0	1	114	69	84	0	17	0	0	4	0	0	8	1	1	1	1	1	10	1	1	0	0	0	0
59628	39	3	1	163	64	24.1	1	0	39	0	2	0	1	234	3	2	0	1	0	1	10	125	93	103.667	1	2	136	87	103.333	0	14	10	1	8	2	1	14	2	1	1	1	1	28	6	1	1	0	0	0
59673	27	1	0	157	66	26.8	2	0	39	0	1	0	1	388	4	2	0	2	0	0	0	137	82	100.333	0	1	132	82	98.6667	0	21	1	1	2	0	0	2	0	0	0	0	0	2	0	0	0	0	0	0
59697	32	2	0	163	83.4	31.4	3	1	40	0	1	0	1	838	4	2	0	3	0	0	0	122	86	98	0	1	118	80	92.6667	0	15	0	0	12	0	0	12	0	0	0	0	0	12	0	0	0	0	0	0
59736	21	1	0	160	55	21.5	1	1	34	1	1	0	1	55	2	2	0	2	0	0	0	147	102	117	1	2	142	95	110.667	1	14	14	1	5	1	1	9	3	1	1	1	1	14	7	1	1	1	0	0
59740	26	1	0	154	75	31.6	3	1	38	0	2	0	1	107	2	1	0	2	0	1	10	110	82	91.3333	0	1	126	83	97.3333	0	10	1	1	8	1	1	14	1	1	1	1	1	14	1	1	0	1	0	0
59798	27	1	0	152	62	26.8	2	1	37	0	1	0	1	199	3	1	0	3	0	1	5	125	93	103.667	1	2	130	105	113.333	1	12	8	1	6	1	1	12	3	1	1	1	1	19	7	1	0	0	0	0
60088	40	4	1	160	73.2	28.6	2	0	37	0	1	0	1	96	2	2	0	5	0	0	0	126	74	91.3333	0	1	130	75	93.3333	0	38	1	1	7	2	1	12	2	1	1	1	1	12	2	1	1	0	0	1
60424	22	1	0	166	78	28.3	2	1	39	0	1	0	1	117	2	2	0	2	0	0	0	151	75	100.333	1	2	132	77	95.3333	0	8	4	1	2	0	0	2	0	0	0	0	0	2	0	0	1	0	0	0
60429	28	1	0	162	55	21	1	1	40	0	1	0	1	269	3	0	0	6	0	0	0	126	81	96	0	1	112	68	82.6667	0	23	1	1	6	0	0	10	0	0	0	0	0	10	0	0	0	0	0	0
60496	26	1	0	157	60.7	24.6	1	0	39	0	2	0	1	207	3	5	0	3	0	0	0	128	85	99.3333	0	1	131	80	97	0	15	1	1	6	0	0	12	2	1	1	1	1	12	2	1	1	0	0	0
60518	37	3	1	166	73.1	26.5	2	0	37	0	2	0	1	78	2	1	0	4	0	1	5	139	85	103	0	1	140	80	100	1	21	1	1	10	10	1	12	11	1	1	1	1	12	11	1	1	1	0	1
60769	28	1	0	155	66.5	27.7	2	1	37	0	2	1	1	170	2	2	0	3	0	0	0	136	84	101.333	0	1	116	72	86.6667	0	28	1	1	2	0	0	2	0	0	0	0	0	2	0	0	1	0	0	0
60776	20	1	0	161	55	21.2	1	1	34	1	1	0	1	634	4	2	0	2	0	0	0	164	105	124.667	1	3	133	87	102.333	0	14	11	1	8	1	1	14	1	1	1	1	1	14	1	1	1	0	0	0
60849	24	1	0	164	70	26	2	1	40	0	1	0	0		1							157	90	112.333	1	2	126	81	96	0	20	3	1	6	0	0	7	0	0	0	0	0	7	0	0	1	0	0	0
60918	29	1	0	154	62.5	26.4	2	1	38	0	1	0	1	152	2	5	0	2	0	0	0	136	77	96.6667	0	1	140	89	106	1	28	1	1	3	0	0	8	2	1	1	1	1	8	2	1	1	1	0	1
60922	29	1	0	157	73	29.6	2	1	40	0	1	0	1	512	4	1	0	3	0	0	0	142	92	108.667	1	2	113	65	81	0	36	5	1	6	0	0	11	0	0	0	0	0	12	0	0	0	0	0	0
60932	31	2	0	155	58	24.1	1	0	39	0	1	0	1	140	2	1	0	2	0	0	0	145	85	105	1	2	136	85	102	0	11	7	1	7	0	0	10	0	0	0	0	0	10	0	0	1	1	0	0
60966	23	1	0	158	61.5	24.6	1	1	38	0	1	0	1	348	4	3	0	3	0	0	0	140	83	102	1	2	105	59	74.3333	0	14	5	1	5	0	0	9	0	0	0	0	0	10	0	0	1	0	0	0
60967	32	2	0	158	74	29.6	2	0	38	0	2	0	1	248	3	4	0	2	0	1	5	127	65	85.6667	0	1	123	75	91	0	53	1	1	6	0	0	9	0	0	0	0	0	9	0	0	0	0	0	0
60972	29	1	0	152	64.5	27.9	2	1	38	0	2	1	1	415	4	3	0	4	0	0	0	154	113	126.667	1	3	140	89	106	1	24	15	1	5	1	1	13	6	1	1	1	1	24	14	1	1	1	0	1
61000	34	2	0	161	75	28.9	2	0	38	0	1	0	1	48	2	4	0	3	0	0	0	131	82	98.3333	0	1	122	76	91.3333	0	18	0	0	2	0	0	2	0	0	0	0	0	2	0	0	0	0	0	1
61070	21	1	0	176	88	28.4	2	1	40	0	2	0	1	337	4	0	0	3	0	0	0	118	70	86	0	1	100	70	80	0	18	0	0	2	0	0	2	0	0	0	0	0	2	0	0	0	0	0	0
61084	28	1	0	160	65	25.4	2	1	40	0	1	1	1	234	3	1	0	5	0	0	0	108	54	72	0	1	132	78	96	0	15	1	1	3	0	0	4	0	0	0	0	0	4	0	0	0	0	0	0
61148	25	1	0	153.5	62	26.3	2	1	39	0	2	0	1	102	2	2	0	3	0	0	0	136	93	107.333	1	2	130	85	100	0	10	4	1	2	0	0	8	0	0	0	0	0	8	0	0	0	0	0	0
61167	37	3	1	170	70.9	24.5	1	0	37	0	1	0	1	72	2	2	0	2	0	0	0	109	59	75.6667	0	1	139	88	105	0	14	0	0	8	2	1	12	2	1	1	1	1	12	2	1	0	0	0	0
61216	33	2	0	158	85	34.1	3	1	38	0	2	1	1	621	4	2	0	2	0	0	0	151	90	110.333	1	2	130	85	100	0	12	7	1	4	1	1	4	1	1	1	1	1	4	1	1	1	0	0	0
61237	38	3	1	148	58	26.5	2	0	40	0	1	0	1	169	2	0	0	3	0	0	0	121	80	93.6667	0	1	117	72	87	0	13	0	0	3	0	0	7	0	0	0	0	0	7	0	0	0	0	0	0
61246	34	2	0	165	91.6	33.7	3	0	38	0	1	1	1	140	2	2	0	2	0	0	0	114	76	88.6667	0	1	137	87	103.667	0	13	1	1	2	0	0	2	0	0	0	0	0	2	0	0	0	0	0	0
61295	34	2	0	160	79.7	31.1	3	0	37	0	1	1	1	160	2	2	0	3	0	0	0	126	90	102	1	2	121	73	89	0	4	3	1	6	0	0	12	0	0	0	0	0	12	0	0	0	0	0	0
61326	38	3	1	165	75	27.6	2	0	37	0	1	0	0		1							143	93	109.667	1	2	99	64	75.6667	0	5	4	1	5	0	0	8	0	0	0	0	0	8	0	0	0	0	0	0
61401	30	2	0	154	78	32.9	3	1	38	0	1	0	1	345	4	2	0	2	0	0	0	134	70	91.3333	0	1	120	84	96	0	16	0	0	5	0	0	9	0	0	0	0	0	9	0	0	0	0	0	0
61435	33	2	0	153	62.4	26.7	2	1	38	0	2	0	1	117	2	3	0	3	0	0	0	135	86	102.333	0	1	142	91	108	1	13	1	1	11	7	1	18	7	1	1	1	1	24	10	1	1	1	0	1
61621	41	4	1	156	59.7	24.5	1	0	38	0	1	1	1	445	4	2	0	3	0	1	5	148	89	108.667	1	2	123	73	89.6667	0	22	15	1	3	0	0	5	0	0	0	1	1	13	3	1	1	0	1	1
61767	34	2	0	157	77.7	31.5	3	0	38	0	2	0	0		1							156	97	116.667	1	2	125	76	92.3333	0	24	8	1	8	0	0	13	0	0	0	0	0	13	0	0	0	0	0	0
61860	32	2	0	160	69.9	27.3	2	0	40	0	1	0	1	219	3	1	0	2	0	0	0	142	89	106.667	1	2	129	81	97	0	15	8	1	2	0	0	2	0	0	0	0	0	2	0	0	1	0	0	0
61867	30	2	0	156	75	30.8	3	1	39	0	1	1	1	463	4	3	0	2	0	0	0	141	88	105.667	1	2	132	82	98.6667	0	9	7	1	3	0	0	3	0	0	0	0	0	3	0	0	0	0	0	1
61906	30	2	0	158	76.7	30.7	3	1	38	0	2	0	1	332	4	1	0	1	0	0	0	141	92	108.333	1	2	137	78	97.6667	0	20	16	1	7	1	1	14	3	1	1	1	1	16	3	1	1	1	0	0
62040	21	1	0	160	63.4	24.8	1	1	38	0	1	0	1	137	2	2	0	0	0	0	0	138	88	104.667	0	1	116	78	90.6667	0	10	0	0	6	0	0	12	0	0	0	0	0	15	0	0	0	0	0	0
62041	30	2	0	150	66	29.3	2	1	38	0	1	1	1	584	4	0	0	4	0	0	0	145	86	105.667	1	2	127	75	92.3333	0	25	15	1	5	2	1	10	2	1	1	1	1	12	2	1	1	0	1	1
62108	29	1	0	162	79.3	30.2	3	1	38	0	2	0	1	85	2	3	0	1	0	0	0	126	73	90.6667	0	1	129	78	95	0	10	0	0	5	0	0	7	0	0	0	0	0	7	0	0	0	0	0	0
62390	31	2	0	160	59.2	23.1	1	1	34	1	2	0	1	125	2	2	0	4	0	0	0	146	93	110.667	1	2	126	73	90.6667	0	28	8	1	1	0	0	1	0	0	0	0	0	2	0	0	1	0	0	0
62419	38	3	1	158.5	97.1	38.7	3	1	37	0	2	0	1	311	3	0	0	5	0	0	0	108	72	84	0	1	120	61	80.6667	0	27	0	0	7	1	1	10	1	1	1	1	1	10	1	1	0	0	0	0
62446	27	1	0	160	68	26.6	2	1	40	0	1	0	1	239	3	0	0	3	0	0	0	145	79	101	1	2	114	61	78.6667	0	25	7	1	6	0	0	9	0	0	0	0	0	9	0	0	0	0	0	0
62551	33	2	0	161	56.6	21.8	1	1	36	1	1	0	0		1							130	73	92	0	1	111	65	80.3333	0	7	0	0	6	0	0	12	0	0	0	0	0	17	0	0	0	0	0	0
62697	28	1	0	157	61.4	24.9	1	1	39	0	2	0	1	516	4	1	0	2	0	0	0	107	72	83.6667	0	1	140	82	101.333	1	11	1	1	7	0	0	13	0	0	0	0	1	25	2	1	1	1	0	0
62744	42	4	1	163	58.6	22.1	1	0	38	0	1	0	0		1							144	100	114.667	1	2	116	63	80.6667	0	12	3	1	9	0	0	15	0	0	0	0	0	15	0	0	1	0	0	1
62753	29	1	0	153	61	26.1	2	1	38	0	2	0	1	288	3	0	0	2	0	1	5	120	68	85.3333	0	1	143	94	110.333	1	28	1	1	5	0	0	9	1	1	1	1	1	12	2	1	1	1	0	0
62789	37	3	1	160	84	32.8	3	0	39	0	1	0	0		1							135	90	105	1	2	112	58	76	0	6	3	1	1	0	0	6	0	0	0	0	0	12	0	0	0	0	0	0
62927	24	1	0	159	58	22.9	1	1	39	0	1	0	1	225	3	0	0	2	0	0	0	136	86	102.667	0	1	130	84	99.3333	0	19	1	1	3	0	0	5	0	0	0	0	0	5	0	0	0	0	0	0
62956	29	1	0	163	75	28.2	2	1	39	0	1	0	1	839	4	0	0	2	0	0	0	126	82	96.6667	0	1	126	78	94	0	15	1	1	3	0	0	9	0	0	0	0	0	12	0	0	1	0	0	0
63128	33	2	0	162	79	30.1	3	0	39	0	1	1	1	42	2	2	0	3	0	0	0	145	95	111.667	1	2	125	78	93.6667	0	12	3	1	4	0	0	9	1	1	1	1	1	9	1	1	0	0	0	0
63233	30	2	0	159	73.5	29.1	2	1	40	0	2	1	1	85	2	0	0	3	0	0	0	130	80	96.6667	0	1	122	90	100.667	1	12	1	1	6	1	1	10	2	1	1	1	1	10	2	1	1	0	0	1
63263	34	2	0	165	71.6	26.3	2	0	40	0	2	0	0		1							142	88	106	1	2	120	85	96.6667	0	21	8	1	6	2	1	10	2	1	1	1	1	10	2	1	1	0	0	1
63320	30	2	0	156	58	23.8	1	1	36	1	2	0	0		1							173	104	127	1	3	114	89	97.3333	0	9	9	1	10	9	1	30	26	1	1	1	1	83	55	1	0	1	1	1
63372	25	1	0	163	70.1	26.4	2	1	40	0	1	0	1	428	4	3	0	4	0	1	5	126	76	92.6667	0	1	122	69	86.6667	0	17	1	1	3	0	0	3	0	0	0	0	0	3	0	0	1	0	0	0
63431	30	2	0	163	68.1	25.6	2	1	40	0	1	0	1	392	4	1	0	4	0	0	0	140	90	106.667	1	2	119	66	83.6667	0	13	7	1	7	0	0	13	0	0	0	1	1	57	16	1	1	0	0	1
63440	22	1	0	168	49	17.4	1	1	37	0	1	0	1	206	3	2	0	6	0	1	5	103	77	85.6667	0	1	127	75	92.3333	0	9	1	1	2	0	0	5	1	1	1	1	1	23	8	1	1	0	0	0
63492	29	1	0	160	77.8	30.4	3	1	40	0	1	0	1	103	2	1	0	3	0	0	0	130	78	95.3333	0	1	119	78	91.6667	0	11	0	0	4	0	0	4	0	0	0	0	0	4	0	0	0	0	0	0
63605	29	1	0	155	78.5	32.7	3	1	38	0	1	0	0		1							127	94	105	1	2	110	78	88.6667	0	19	9	1	5	0	0	11	0	0	0	0	0	16	0	0	1	0	0	0
63692	34	2	0	170	69.7	24.1	1	1	40	0	1	0	1	119	2	1	0	6	0	0	0	122	87	98.6667	0	1	123	85	97.6667	0	11	0	0	8	0	0	14	0	0	0	0	0	15	0	0	0	0	0	0
63767	28	1	0	158	76	30.4	3	1	40	0	2	0	1	65	2	3	0	5	0	0	0	139	85	103	0	1	139	84	102.333	0	20	1	1	6	0	0	12	0	0	0	0	0	18	0	0	1	0	1	1
63865	23	1	0	159	83.1	32.9	3	1	39	0	2	0	1	357	4	3	0	2	0	0	0	145	91	109	1	2	123	87	99	0	27	21	1	9	4	1	15	4	1	1	1	1	17	5	1	1	1	1	1
63927	31	2	0	155	60	25	2	1	39	0	1	0	1	783	4	3	0	4	0	0	0	149	89	109	1	2	117	71	86.3333	0	22	9	1	5	0	0	8	0	0	0	0	0	11	0	0	1	0	0	0
63938	27	1	0	162	79.2	30.2	3	1	40	0	1	1	1	179	3	3	0	2	0	1	5	133	85	101	0	1	132	76	94.6667	0	11	1	1	3	0	0	3	0	0	0	0	0	3	0	0	1	1	0	1
63954	27	1	0	164	63.9	23.8	1	1	37	0	1	0	1	268	3	1	0	3	0	0	0	129	88	101.667	0	1	118	88	98	0	19	1	1	3	0	0	8	1	1	1	1	1	8	1	1	0	0	0	0
64005	23	1	0	163	59.2	22.3	1	1	40	0	1	0	1	370	4	2	0	3	0	1	5	131	90	103.667	1	2	125	81	95.6667	0	13	3	1	7	1	1	11	1	1	1	1	1	32	1	1	0	0	0	0
64010	28	1	0	160	70.5	27.5	2	1	41	0	1	0	1	635	4	2	0	5	0	0	0	130	69	89.3333	0	1	133	74	93.6667	0	27	1	1	3	1	1	3	1	1	1	1	1	3	1	1	1	0	0	0
64014	29	1	0	168	78.7	27.9	2	1	38	0	2	1	1	241	3	2	0	2	0	1	5	148	91	110	1	2	120	77	91.3333	0	12	6	1	2	0	0	4	0	0	0	0	0	4	0	0	0	0	0	0
64057	28	1	0	159	69.7	27.6	2	1	40	0	2	0	1	87	2	3	0	2	0	0	0	126	65	85.3333	0	1	128	68	88	0	19	1	1	9	5	1	15	5	1	1	1	1	21	6	1	1	0	0	1
64111	37	3	1	160	75	29.3	2	0	37	0	2	0	1	370	4	1	0	2	0	0	0	177	100	125.667	1	3	123	80	94.3333	0	19	16	1	9	7	1	17	14	1	1	1	1	26	18	1	1	1	0	1
64149	32	2	0	156	56	23	1	1	38	0	1	0	0		1							128	88	101.333	0	1	124	83	96.6667	0	28	1	1	7	1	1	13	2	1	1	1	1	13	2	1	0	1	0	0
64194	35	3	1	155	70.9	29.5	2	0	39	0	1	1	1	207	3	1	0	3	0	1	10	134	82	99.3333	0	1	135	83	100.333	0	11	1	1	3	1	1	3	1	1	1	1	1	3	1	1	0	0	0	0
64282	25	1	0	162	67.5	25.7	2	1	40	0	1	0	1	134	2	0	0	2	0	0	0	132	86	101.333	0	1	128	75	92.6667	0	20	1	1	2	0	0	4	0	0	0	0	0	4	0	0	1	1	0	1
64397	25	1	0	160	74	28.9	2	1	39	0	2	0	1	611	4	0	0	2	0	1	5	144	61	88.6667	1	2	123	58	79.6667	0	27	8	1	7	1	1	13	1	1	1	1	1	16	1	1	1	0	0	1
64415	27	1	0	164	68.6	25.5	2	1	39	0	1	0	1	209	3	2	0	3	0	0	0	142	63	89.3333	1	2	112	72	85.3333	0	15	4	1	2	0	0	2	0	0	0	0	0	2	0	0	0	0	0	0
64495	39	3	1	158	69.4	27.8	2	0	38	0	2	1	1	97	2	1	0	2	0	0	0	140	82	101.333	1	2	147	98	114.333	1	8	8	1	9	2	1	16	4	1	1	1	1	16	4	1	1	0	0	0
64668	35	3	1	155	74	30.8	3	0	39	0	1	1	0		1							138	76	96.6667	0	1	143	89	107	1	15	1	1	6	3	1	12	4	1	1	1	1	12	4	1	1	1	0	1
64696	36	3	1	165	77	28.3	2	0	39	0	1	0	1	69	2	3	0	3	0	0	0	145	95	111.667	1	2	132	87	102	0	9	5	1	7	1	1	13	1	1	1	1	1	15	1	1	1	0	0	0
64795	34	2	0	173.5	86.2	28.6	2	1	39	0	1	0	1	350	4	3	0	3	0	0	0	132	82	98.6667	0	1	138	71	93.3333	0	20	1	1	1	0	0	1	0	0	0	0	0	1	0	0	0	0	0	0
65017	31	2	0	168	71.9	25.5	2	1	38	0	1	0	1	534	4	1	0	2	0	0	0	135	91	105.667	1	2	153	94	113.667	1	19	15	1	12	1	1	18	1	1	1	1	1	22	4	1	1	1	0	1
65045	35	3	1	155	65	27.1	2	0	38	0	2	1	1	169	2	1	0	2	0	0	0	147	89	108.333	1	2	110	69	82.6667	0	10	6	1	6	0	0	12	0	0	0	0	0	12	0	0	1	0	0	0
65071	32	2	0	162	69.7	26.6	2	0	39	0	1	0	1	46	2	0	0	3	0	1	5	154	105	121.333	1	2	134	91	105.333	1	27	16	1	24	13	1	37	24	1	1	1	1	44	30	1	1	1	0	1
65272	29	1	0	152	73.5	31.8	3	1	36	1	2	0	1	441	4	2	0	4	0	0	0	142	88	106	1	2	142	98	112.667	1	17	10	1	9	4	1	15	7	1	1	1	1	49	39	1	1	1	0	1
65343	28	1	0	156	57.5	23.6	1	0	39	0	2	1	1	259	3	4	0	2	0	0	0	125	73	90.3333	0	1	137	86	103	0	6	1	1	7	5	1	13	11	1	1	1	1	19	15	1	1	1	0	1
65398	28	1	0	162	64.1	24.4	1	1	38	0	2	0	0		1							114	80	91.3333	0	1	116	76	89.3333	0	12	1	1	8	0	0	13	0	0	0	0	0	13	0	0	1	1	0	1
65468	29	1	0	163	84	31.6	3	1	38	0	1	0	1	220	3	3	0	4	0	0	0	142	84	103.333	1	2	126	80	95.3333	0	18	4	1	13	0	0	16	0	0	0	0	0	16	0	0	1	0	0	0
65580	28	1	0	158	76.5	30.6	3	1	38	0	2	1	1	480	4	2	0	3	0	1	10	146	89	108	1	2	136	85	102	0	11	3	1	6	4	1	10	5	1	1	1	1	12	5	1	0	0	0	1
65581	27	1	0	160	59.7	23.3	1	1	40	0	2	0	1	211	3	2	0	2	0	0	0	143	92	109	1	2	116	72	86.6667	0	11	5	1	7	1	1	9	1	1	1	1	1	9	1	1	0	0	0	0
65633	25	1	0	168	67.7	24	1	1	36	1	1	0	1	118	2	3	0	6	0	0	0	134	92	106	1	2	114	75	88	0	13	4	1	6	0	0	11	0	0	0	0	0	12	0	0	0	0	0	0
65797	28	1	0	165	90	33.1	3	1	38	0	1	0	1	249	3	1	0	2	0	0	0	143	87	105.667	1	2	126	73	90.6667	0	22	5	1	2	0	0	4	0	0	0	0	0	5	0	0	0	0	0	0
65824	29	1	0	165	75	27.6	2	1	40	0	1	0	1	583	4	0	0	3	0	0	0	156	88	110.667	1	2	129	88	101.667	0	23	18	1	6	1	1	10	1	1	1	1	1	14	1	1	1	0	1	1
65846	30	2	0	160	83.2	32.5	3	1	39	0	1	0	1	370	4	1	0	2	0	0	0	125	65	85	0	1	105	75	85	0	38	0	0	2	0	0	2	0	0	0	0	0	2	0	0	0	0	0	0
65894	22	1	0	158	67.4	27	2	1	40	0	1	0	1	70	2	0	0	6	0	0	0	142	100	114	1	2	130	89	102.667	0	23	4	1	5	0	0	10	0	0	0	0	0	13	0	0	1	0	0	1
65949	35	3	1	153	57.2	24.4	1	0	39	0	1	0	1	191	3	4	0	4	0	1	5	150	105	120	1	2	135	78	97	0	15	12	1	7	1	1	17	6	1	1	1	1	19	6	1	1	1	0	1
66003	32	2	0	160	60.3	23.6	1	0	37	0	1	1	1	80	2	1	0	6	0	0	0	120	76	90.6667	0	1	112	75	87.3333	0	19	1	1	3	0	0	7	0	0	0	0	0	7	0	0	0	0	0	0
66007	34	2	0	153	59.2	25.3	2	1	40	0	1	0	1	397	4	4	0	2	0	0	0	128	69	88.6667	0	1	110	75	86.6667	0	15	1	1	2	0	0	3	0	0	0	0	0	3	0	0	1	0	0	0
66014	28	1	0	154	59.3	25	2	1	40	0	1	0	1	651	4	3	0	6	0	0	0	131	88	102.333	0	1	127	82	97	0	23	1	1	4	0	0	6	0	0	0	0	0	7	0	0	1	1	0	1
66044	35	3	1	158	79	31.7	3	1	37	0	1	1	1	161	2	3	0	2	0	0	0	138	102	114	1	2	129	80	96.3333	0	12	4	1	7	0	0	13	2	1	1	1	1	13	2	1	1	0	0	0
66078	27	1	0	154	56.8	24	1	1	39	0	2	0	1	229	3	1	0	2	0	0	0	152	93	112.667	1	2	140	84	102.667	1	12	12	1	4	0	0	8	1	1	1	1	1	8	1	1	1	0	0	1
66141	25	1	0	158	77.5	31	3	0	39	0	1	1	1	130	2	3	0	3	0	0	0	143	82	102.333	1	2	126	65	85.3333	0	13	3	1	1	0	0	1	0	0	0	0	0	1	0	0	0	0	0	0
66148	24	1	0	172	100.4	33.9	3	0	39	0	1	0	0		1							144	83	103.333	1	2	127	87	100.333	0	11	3	1	5	0	0	8	0	0	0	0	0	8	0	0	0	0	0	0
66164	37	3	1	155	53	22.1	1	1	36	1	1	0	1	149	2	3	0	3	0	0	0	130	86	100.667	0	1	137	79	98.3333	0	11	1	1	6	0	0	11	0	0	0	0	0	11	0	0	1	0	0	0
66270	31	2	0	155	75.5	31.4	3	1	37	0	2	1	1	334	4	0	0	3	0	0	0	107	83	91	0	1	123	79	93.6667	0	44	1	1	6	1	1	12	1	1	1	1	1	33	6	1	1	1	1	0
66313	35	3	1	160	69.2	27	2	1	38	0	2	1	1	79	2	1	0	3	0	0	0	131	88	102.333	0	1	119	62	81	0	47	1	1	8	0	0	12	0	0	0	0	0	12	0	0	1	0	0	1
66413	31	2	0	152	60	26	2	0	41	0	1	0	0		1							137	84	101.667	0	1	101	56	71	0	8	1	1	8	1	1	14	1	1	1	1	1	15	1	1	1	1	0	0
66463	33	2	0	170	72.5	25.1	2	0	39	0	2	0	1	94	2	2	0	3	0	0	0	133	88	103	0	1	130	89	102.667	0	33	1	1	5	0	0	9	0	0	1	1	1	35	12	1	1	1	1	0
66557	29	1	0	158	74	29.6	2	1	38	0	1	0	1	492	4	1	0	4	0	0	0	138	78	98	0	1	134	88	103.333	0	38	1	1	6	0	0	11	0	0	0	0	0	11	0	0	1	0	0	1
66756	31	2	0	158	76.7	30.7	3	0	37	0	1	0	1	207	3	1	0	4	0	0	0	124	76	92	0	1	125	79	94.3333	0	13	1	1	7	3	1	8	3	1	1	1	1	8	3	1	1	0	0	1
66790	29	1	0	162	61.9	23.6	1	1	39	0	2	0	1	210	3	0	0	2	0	0	0	123	87	99	0	1	123	79	93.6667	0	11	1	1	4	0	0	7	0	0	0	0	0	7	0	0	1	0	0	0
66808	30	2	0	168	96.7	34.3	3	1	33	1	2	0	1	485	4	0	0	1	0	0	0	126	65	85.3333	0	1	132	72	92	0	29	1	1	5	0	0	9	0	0	0	1	1	21	1	1	1	1	0	1
66812	36	3	1	158	84	33.7	3	0	37	0	2	1	1	181	3	4	0	2	0	0	0	150	78	102	1	2	132	80	97.3333	0	20	7	1	8	2	1	13	2	1	1	1	1	13	2	1	1	1	0	1
66821	31	2	0	161	51.7	20	1	1	38	0	1	1	0		1							132	93	106	1	2	129	88	101.667	0	10	5	1	4	0	0	8	0	0	0	0	0	9	0	0	0	0	0	0
66849	31	2	0	162	74.8	28.5	2	0	39	0	1	1	1	195	3	2	0	5	0	0	0	151	94	113	1	2	119	73	88.3333	0	33	4	1	6	0	0	11	0	0	0	0	0	11	0	0	1	0	0	1
66857	36	3	1	159	75.5	29.9	2	1	39	0	1	1	1	256	3	2	0	3	0	1	10	143	84	103.667	1	2	133	71	91.6667	0	19	13	1	6	2	1	12	3	1	1	1	1	13	3	1	0	1	0	1
66901	29	1	0	156	69.4	28.5	2	1	40	0	1	1	1	175	3	3	0	3	0	0	0	141	82	101.667	1	2	122	88	99.3333	0	18	7	1	1	0	0	2	0	0	0	0	0	2	0	0	1	0	0	0
66916	35	3	1	156	82.6	33.9	3	0	40	0	2	0	1	164	2	3	0	4	0	0	0	161	103	122.333	1	3	135	78	97	0	21	10	1	8	3	1	15	4	1	1	1	1	15	4	1	1	1	0	1
66965	29	1	0	165	55.9	20.5	1	1	40	0	1	0	1	255	3	1	0	3	0	0	0	118	76	90	0	1	111	62	78.3333	0	12	1	1	4	1	1	8	1	1	1	1	1	17	4	1	0	1	0	1
67024	28	1	0	155	68	28.3	2	1	33	1	1	0	1	308	3	0	0	1	0	0	0	141	88	105.667	1	2	121	78	92.3333	0	18	8	1	1	0	0	1	0	0	0	0	0	1	0	0	1	0	0	1
67067	24	1	0	158	74.5	29.8	2	1	40	0	1	0	1	117	2	1	0	2	0	0	0	133	91	105	1	2	120	75	90	0	15	6	1	18	3	1	24	3	1	1	1	1	32	3	1	0	1	0	1
67076	22	1	0	160	79.2	30.9	3	1	40	0	2	0	1	307	3	4	0	1	0	1	5	145	106	119	1	2	122	76	91.3333	0	15	6	1	7	0	0	11	0	0	0	0	0	11	0	0	1	0	0	1
67088	24	1	0	159	58.4	23.1	1	0	40	0	1	0	1	284	3	4	0	1	0	0	0	146	87	106.667	1	2	114	84	94	0	11	4	1	4	0	0	4	0	0	0	0	0	4	0	0	0	0	0	0
67112	29	1	0	158	55	22	1	1	37	0	1	0	1	445	4	1	0	2	0	1	10	140	85	103.333	1	2	115	79	91	0	30	18	1	4	0	0	6	0	0	0	0	0	7	0	0	1	1	0	1
67137	36	3	1	168.5	75.8	26.7	2	0	40	0	1	0	1	133	2	1	0	6	0	0	0	142	83	102.667	1	2	139	88	105	0	15	5	1	1	0	0	2	0	0	0	0	0	2	0	0	1	1	0	1
67227	24	1	0	160	63.6	24.8	1	1	37	0	2	0	1	59	2	4	0	5	0	0	0	114	77	89.3333	0	1	111	67	81.6667	0	12	0	0	7	0	0	12	0	0	0	0	0	12	0	0	0	0	0	0
67235	27	1	0	158	67.6	27.1	2	0	39	0	2	0	1	62	2	3	0	2	0	0	0	120	67	84.6667	0	1	134	74	94	0	23	0	0	3	0	0	3	0	0	0	0	0	3	0	0	0	0	0	0
67300	26	1	0	154	56.5	23.8	1	1	39	0	2	0	1	543	4	3	0	3	0	0	0	134	87	102.667	0	1	139	93	108.333	1	15	1	1	4	0	0	9	0	0	1	1	1	12	2	1	0	0	0	0
67316	33	2	0	168	93.3	33.1	3	0	37	0	1	1	1	198	3	2	0	2	0	0	0	136	79	98	0	1	121	68	85.6667	0	22	1	1	6	0	0	9	0	0	0	0	0	9	0	0	0	0	0	0
67376	30	2	0	156	69.2	28.4	2	1	39	0	2	0	1	133	2	2	0	3	0	1	5	133	103	113	1	2	129	72	91	0	35	27	1	27	25	1	60	50	1	1	1	1	79	65	1	1	0	1	1
67392	32	2	0	163	64.1	24.1	1	0	39	0	2	0	1	383	4	1	0	2	0	0	0	143	98	113	1	2	122	74	90	0	9	4	1	6	0	0	11	0	0	0	0	0	19	0	0	0	0	0	0
67395	33	2	0	160	74.5	29.1	2	0	39	0	1	0	0		1							129	79	95.6667	0	1	113	82	92.3333	0	20	1	1	3	0	0	6	0	0	0	0	0	6	0	0	0	0	0	0
67549	31	2	0	161	75.4	29.1	2	1	39	0	2	0	1	168	2	0	0	5	0	0	0	155	105	121.667	1	2	135	85	101.667	0	18	16	1	7	2	1	14	4	1	1	1	1	15	4	1	1	1	0	1
67551	27	1	0	153	76.1	32.5	3	0	36	1	1	1	1	96	2	0	0	2	0	0	0	142	86	104.667	1	2	145	88	107	1	12	4	1	4	1	1	8	3	1	1	1	1	8	3	1	0	0	0	0
67569	29	1	0	163	74.4	28	2	1	37	0	1	0	0		1							143	87	105.667	1	2	134	76	95.3333	0	10	6	1	5	0	0	9	1	1	1	1	1	13	1	1	1	1	0	0
67580	28	1	0	155	56.1	23.4	1	1	38	0	1	0	1	293	3	4	0	3	0	0	0	148	99	115.333	1	2	125	77	93	0	12	4	1	8	2	1	12	2	1	1	1	1	13	2	1	0	0	0	1
67620	32	2	0	159	77	30.5	3	0	40	0	2	1	1	91	2	2	0	2	0	0	0	149	93	111.667	1	2	137	85	102.333	0	26	10	1	1	0	0	4	0	0	0	0	0	4	0	0	1	0	0	1
67655	44	4	1	161	62.5	24.1	1	1	39	0	1	1	1	285	3	2	0	4	0	0	0	151	88	109	1	2	142	79	100	1	27	15	1	10	7	1	13	8	1	1	1	1	13	8	1	1	1	0	1
67729	35	3	1	152	70.7	30.6	3	0	37	0	2	0	1	122	2	2	0	3	0	1	5	140	109	119.333	1	2	138	88	104.667	0	51	12	1	3	1	1	11	5	1	1	1	1	16	6	1	1	0	0	1
67734	24	1	0	162	59	22.5	1	1	37	0	1	0	1	165	2	2	0	6	0	0	0	115	73	87	0	1	116	79	91.3333	0	34	1	1	1	0	0	4	0	0	0	0	0	6	0	0	0	0	0	0
67743	27	1	0	164	79	29.4	2	0	39	0	1	0	1	304	3	1	0	2	0	0	0	135	90	105	1	2	118	73	88	0	32	2	1	3	0	0	6	0	0	0	0	0	10	0	0	0	0	0	0
67865	28	1	0	162	77.7	29.6	2	1	40	0	1	0	1	441	4	3	0	2	0	0	0	129	76	93.6667	0	1	122	73	89.3333	0	17	1	1	2	0	0	3	0	0	0	0	0	3	0	0	1	1	0	0
67874	36	3	1	158	55	22	1	0	39	0	1	0	1	127	2	2	0	5	0	0	0	149	87	107.667	1	2	127	72	90.3333	0	10	9	1	24	1	1	28	1	1	1	1	1	28	1	1	1	0	1	1
67890	35	3	1	158	61.5	24.6	1	0	40	0	1	0	1	155	2	2	0	2	0	0	0	140	93	108.667	1	2	127	72	90.3333	0	19	7	1	10	1	1	15	1	1	1	1	1	15	1	1	1	0	0	0
67941	29	1	0	163	72	27.1	2	0	37	0	2	0	0		1							150	92	111.333	1	2	135	73	93.6667	0	30	12	1	5	1	1	10	3	1	1	1	1	10	3	1	0	1	0	0
67960	29	1	0	160	84	32.8	3	1	38	0	1	0	1	127	2	2	0	3	0	0	0	130	80	96.6667	0	1	123	78	93	0	7	0	0	10	0	0	14	0	0	0	0	0	14	0	0	0	0	0	0
67996	36	3	1	153	63.4	27.1	2	0	39	0	1	0	1	124	2	2	0	2	0	0	0	124	78	93.3333	0	1	121	77	91.6667	0	30	1	1	8	3	1	11	3	1	1	1	1	11	3	1	1	1	0	0
68004	31	2	0	160	67.4	26.3	2	0	40	0	1	1	1	180	3	1	0	4	0	0	0	141	65	90.3333	1	2	118	71	86.6667	0	17	10	1	13	1	1	17	1	1	1	1	1	20	1	1	1	0	0	1
68027	27	1	0	163	76	28.6	2	0	40	0	1	1	0		1							129	86	100.333	0	1	132	89	103.333	0	2	0	0	8	2	1	14	2	1	1	1	1	15	2	1	0	0	0	0
68033	39	3	1	155	70	29.1	2	1	37	0	1	0	1	255	3	1	0	2	0	0	0	129	74	92.3333	0	1	138	74	95.3333	0	21	1	1	9	0	0	14	0	0	0	1	1	25	3	1	0	0	0	0
68061	28	1	0	162	73.3	27.9	2	1	40	0	1	0	1	234	3	0	0	3	0	0	0	144	90	108	1	2	137	79	98.3333	0	16	5	1	6	0	0	10	0	0	0	0	0	11	0	0	0	0	0	0
68063	26	1	0	164	81.3	30.2	3	1	39	0	1	0	1	365	4	0	0	2	0	1	10	121	90	100.333	1	2	112	62	78.6667	0	16	8	1	5	0	0	8	0	0	0	0	0	8	0	0	1	1	0	1
68231	32	2	0	165	74	27.2	2	0	37	0	1	0	0		1							129	80	96.3333	0	1	134	88	103.333	0	8	0	0	6	0	0	12	0	0	1	1	1	19	3	1	0	0	0	0
68265	30	2	0	164	69.4	25.8	2	0	37	0	1	1	1	90	2	2	0	5	0	0	0	113	78	89.6667	0	1	120	77	91.3333	0	13	0	0	6	0	0	9	0	0	0	0	0	9	0	0	0	0	0	0
68266	23	1	0	164	81.9	30.5	3	1	40	0	1	0	1	37	2	1	0	3	0	0	0	118	78	91.3333	0	1	112	76	88	0	12	0	0	3	0	0	7	0	0	0	0	0	10	0	0	0	0	0	0
68287	25	1	0	162	64	24.4	1	1	40	0	1	1	1	319	3	2	0	6	0	0	0	142	84	103.333	1	2	130	90	103.333	1	21	8	1	3	0	0	7	0	0	1	1	1	9	1	1	1	0	0	0
68327	22	1	0	153	46.7	20	1	1	41	0	1	0	1	584	4	2	0	0	0	0	0	101	55	70.3333	0	1	122	78	92.6667	0	19	1	1	2	0	0	2	0	0	0	0	0	2	0	0	0	1	1	0
68442	24	1	0	158	73.5	29.4	2	1	38	0	1	0	1	51	2	0	0	3	0	0	0	135	76	95.6667	0	1	111	71	84.3333	0	8	1	1	3	0	0	5	0	0	0	0	0	5	0	0	1	0	0	0
68443	29	1	0	163	81.3	30.6	3	0	39	0	1	0	1	191	3	2	0	2	0	1	5	141	84	103	1	2	126	72	90	0	12	7	1	1	0	0	1	0	0	0	0	0	1	0	0	1	0	0	0
68465	28	1	0	165	71.2	26.2	2	1	39	0	1	1	1	463	4	2	0	2	0	1	10	119	83	95	0	1	121	87	98.3333	0	20	1	1	4	1	1	9	4	1	1	1	1	18	8	1	1	0	1	1
68468	35	3	1	157	62.5	25.4	2	1	40	0	1	1	1	725	4	1	0	2	0	0	0	139	86	103.667	0	1	130	69	89.3333	0	30	1	1	7	0	0	13	0	0	0	0	1	19	1	1	1	0	0	0
68526	27	1	0	163	90	33.9	3	1	38	0	1	0	1	205	3	2	0	5	0	0	0	148	83	104.667	1	2	119	76	90.3333	0	17	4	1	3	0	0	6	0	0	0	0	0	6	0	0	0	0	0	0
68566	26	1	0	160	101	39.5	3	1	38	0	2	1	1	70	2	3	0	4	0	0	0	118	77	90.6667	0	1	112	70	84	0	9	1	1	1	0	0	1	0	0	0	0	0	1	0	0	1	0	0	0
68593	33	2	0	157	63.3	25.7	2	1	41	0	1	0	1	501	4	3	0	2	0	1	5	145	81	102.333	1	2	115	75	88.3333	0	18	9	1	1	0	0	1	0	0	0	0	0	1	0	0	1	1	0	1
68611	40	4	1	164	76	28.3	2	1	39	0	1	0	1	190	3	3	0	1	0	0	0	142	81	101.333	1	2	118	61	80	0	9	5	1	4	0	0	5	0	0	0	0	0	5	0	0	1	0	0	0
68620	31	2	0	166	81.3	29.5	2	1	37	0	1	0	1	75	2	0	0	3	0	0	0	146	91	109.333	1	2	121	83	95.6667	0	15	4	1	8	0	0	14	0	0	0	0	0	14	0	0	0	0	0	0
68707	25	1	0	149	50.3	22.7	1	1	38	0	1	0	1	430	4	2	0	4	0	0	0	142	83	102.667	1	2	104	54	70.6667	0	18	10	1	5	0	0	9	1	1	1	1	1	10	1	1	1	1	0	1
68709	32	2	0	158	65.9	26.4	2	1	39	0	1	0	1	285	3	3	0	2	0	0	0	142	75	97.3333	1	2	123	84	97	0	11	7	1	3	0	0	5	0	0	0	0	0	5	0	0	1	1	0	1
68759	28	1	0	160	77.9	30.4	3	1	38	0	2	1	1	173	2	3	0	0	0	0	0	135	87	103	0	1	130	74	92.6667	0	11	1	1	6	1	1	13	2	1	1	1	1	13	2	1	0	0	0	1
68771	29	1	0	156	68.5	28.2	2	0	41	0	1	0	1	76	2	0	0	2	0	1	10	125	69	87.6667	0	1	123	68	86.3333	0	21	1	1	5	0	0	7	0	0	0	0	0	7	0	0	1	1	0	1
68791	29	1	0	168	69.5	24.6	1	1	40	0	1	0	1	309	3	4	0	2	0	0	0	122	89	100	0	1	116	73	87.3333	0	20	0	0	4	0	0	5	0	0	0	0	0	5	0	0	0	0	0	0
68815	30	2	0	154	56.9	24	1	1	37	0	1	0	1	259	3	0	0	3	0	0	0	120	71	87.3333	0	1	121	70	87	0	36	0	0	3	0	0	3	0	0	0	0	0	3	0	0	0	0	0	1
68820	32	2	0	153	59.6	25.5	2	0	37	0	1	0	1	69	2	3	0	6	0	0	0	127	87	100.333	0	1	114	78	90	0	55	1	1	7	0	0	14	0	0	1	1	1	25	2	1	1	0	0	1
68830	31	2	0	155	75.6	31.5	3	1	40	0	1	0	1	553	4	0	0	2	0	0	0	128	84	98.6667	0	1	110	71	84	0	16	1	1	1	0	0	1	0	0	0	0	0	1	0	0	1	0	0	0
68885	26	1	0	153	65	27.8	2	0	38	0	2	1	0		1							138	86	103.333	0	1	116	82	93.3333	0	12	1	1	7	2	1	13	4	1	1	1	1	37	15	1	0	0	0	1
68905	26	1	0	164	71.9	26.7	2	1	40	0	1	0	1	469	4	4	0	0	0	0	0	143	84	103.667	1	2	101	68	79	0	33	8	1	4	0	0	4	0	0	0	0	0	4	0	0	1	0	0	1
68918	35	3	1	150	65	28.9	2	0	38	0	1	0	1	173	2	2	0	3	0	0	0	122	74	90	0	1	128	75	92.6667	0	29	1	1	5	0	0	6	0	0	0	0	0	6	0	0	1	0	0	0
68933	30	2	0	160	79	30.9	3	0	40	0	1	0	1	123	2	3	0	4	0	0	0	121	66	84.3333	0	1	108	69	82	0	21	1	1	5	0	0	6	0	0	0	0	0	6	0	0	0	0	0	0
69040	29	1	0	165	58.6	21.5	1	1	40	0	2	0	1	232	3	1	0	3	0	0	0	157	97	117	1	2	129	74	92.3333	0	14	8	1	2	0	0	2	0	0	0	0	0	2	0	0	1	0	0	0
69045	30	2	0	165	108	39.7	3	1	38	0	1	0	1	453	4	4	0	2	0	1	5	125	66	85.6667	0	1	90	60	70	0	28	0	0	4	0	0	6	0	0	0	0	0	7	0	0	0	0	0	0
69141	38	3	1	162	76.9	29.3	2	0	39	0	1	0	1	207	3	1	0	3	0	1	10	124	76	92	0	1	126	81	96	0	12	1	1	12	0	0	14	0	0	0	0	0	14	0	0	1	1	0	1
69192	29	1	0	157	71	28.8	2	1	39	0	2	0	1	403	4	2	0	3	0	0	0	131	86	101	0	1	118	72	87.3333	0	26	1	1	6	1	1	9	1	1	1	1	1	11	1	1	1	1	0	0
69328	32	2	0	166	70.5	25.6	2	0	39	0	1	1	0		1							138	87	104	0	1	124	89	100.667	0	16	1	1	3	0	0	5	0	0	0	0	0	5	0	0	0	0	0	0
69338	35	3	1	151.5	57.3	25	2	0	38	0	2	0	0		1							125	79	94.3333	0	1	112	69	83.3333	0	7	0	0	2	0	0	2	0	0	0	0	0	2	0	0	0	0	0	0
69413	38	3	1	166	75	27.2	2	0	38	0	1	0	1	63	2	1	0	3	0	1	10	141	94	109.667	1	2	127	74	91.6667	0	11	4	1	3	0	0	3	0	0	0	0	0	3	0	0	0	0	0	0
69455	33	2	0	159.5	56.1	22.1	1	1	38	0	1	1	1	207	3	0	0	2	0	1	5	135	88	103.667	0	1	108	62	77.3333	0	34	1	1	1	0	0	6	0	0	0	0	0	6	0	0	0	0	0	0
69488	33	2	0	167.5	85.3	30.4	3	1	41	0	2	0	1	223	3	2	0	2	0	0	0	140	83	102	1	2	136	84	101.333	0	14	5	1	7	2	1	11	2	1	1	1	1	15	3	1	1	1	0	1
69510	27	1	0	154	64.4	27.2	2	1	37	0	1	1	1	809	4	1	0	3	0	0	0	147	100	115.667	1	2	127	91	103	1	61	15	1	7	0	0	13	0	0	1	1	1	14	1	1	1	1	0	1
69559	26	1	0	154.5	72.5	30.4	3	1	40	0	2	1	1	290	3	1	0	4	0	0	0	136	81	99.3333	0	1	135	75	95	0	25	1	1	1	0	0	1	0	0	0	0	0	1	0	0	0	0	0	0
69638	32	2	0	158	67	26.8	2	0	40	0	2	0	0		1							133	82	99	0	1	112	69	83.3333	0	10	1	1	5	1	1	12	4	1	1	1	1	40	7	1	0	0	0	1
69710	31	2	0	159	61.4	24.3	1	1	40	0	1	0	1	708	4	2	0	5	0	0	0	123	82	95.6667	0	1	113	72	85.6667	0	24	1	1	3	0	0	5	0	0	0	0	0	5	0	0	1	1	0	0
69713	21	1	0	159	70.4	27.9	2	1	39	0	1	0	1	654	4	3	0	3	0	0	0	117	74	88.3333	0	1	135	82	99.6667	0	14	1	1	4	0	0	4	0	0	0	0	0	4	0	0	1	0	0	0
69743	38	3	1	168	74.4	26.4	2	1	41	0	1	0	1	437	4	2	0	2	0	0	0	135	86	102.333	0	1	127	86	99.6667	0	15	1	1	1	0	0	2	0	0	0	0	0	3	0	0	0	0	0	0
69813	25	1	0	164	57.6	21.4	1	1	40	0	1	0	1	206	3	0	0	2	0	0	0	143	90	107.667	1	2	106	56	72.6667	0	9	4	1	4	0	0	6	0	0	0	0	0	6	0	0	0	0	0	0
69822	27	1	0	154	66.5	28	2	1	40	0	2	0	1	214	3	3	0	3	0	0	0	134	76	95.3333	0	1	108	78	88	0	8	0	0	7	0	0	11	0	0	0	0	0	15	0	0	0	0	0	0
69842	38	3	1	158	76.6	30.7	3	0	39	0	1	0	0		1							161	108	125.667	1	3	140	86	104	1	21	8	1	6	1	1	10	3	1	1	1	1	10	3	1	1	1	0	1
69878	28	1	0	162	79.7	30.4	3	1	38	0	2	1	1	258	3	0	0	3	0	0	0	127	86	99.6667	0	1	127	76	93	0	39	0	0	10	0	0	10	0	0	0	0	0	10	0	0	0	0	0	0
69968	34	2	0	153	65	27.8	2	0	39	0	1	0	0		1							164	114	130.667	1	3	140	85	103.333	1	2	2	1	10	3	1	17	7	1	1	1	1	17	7	1	1	1	0	0
70090	34	2	0	160	80	31.3	3	1	39	0	2	1	1	510	4	1	0	3	0	1	5	130	87	101.333	0	1	131	86	101	0	30	1	1	6	0	0	12	1	1	1	1	1	16	3	1	1	1	0	1
70124	33	2	0	155	58.2	24.2	1	0	38	0	1	1	1	379	4	2	0	4	0	0	0	133	85	101	0	1	126	76	92.6667	0	53	1	1	2	0	0	5	0	0	0	0	0	6	0	0	0	0	0	0
70138	32	2	0	164	72.8	27.1	2	1	38	0	1	0	1	139	2	0	0	5	0	0	0	139	100	113	1	2	130	87	101.333	0	44	17	1	7	4	1	11	5	1	1	1	1	11	5	1	1	1	1	0
70145	28	1	0	163	67	25.2	2	1	39	0	1	0	1	364	4	3	0	2	0	0	0	134	87	102.667	0	1	133	84	100.333	0	56	1	1	12	0	0	18	0	0	0	0	0	20	0	0	1	1	0	1
70185	27	1	0	162	68	25.9	2	1	38	0	2	0	0		1							129	89	102.333	0	1	120	76	90.6667	0	11	1	1	6	0	0	8	0	0	0	0	0	8	0	0	1	0	0	1
70419	23	1	0	160	76	29.7	2	1	38	0	1	0	1	191	3	3	0	3	0	0	0	126	93	104	1	2	125	80	95	0	6	3	1	5	0	0	8	0	0	0	0	0	8	0	0	0	0	0	0
70487	26	1	0	155	58	24.1	1	1	41	0	1	0	1	216	3	0	0	2	0	1	5	111	73	85.6667	0	1	112	72	85.3333	0	10	0	0	3	0	0	3	0	0	0	0	0	3	0	0	0	0	0	0
70503	28	1	0	160	79	30.9	3	0	37	0	1	1	1	32	2	3	0	2	0	0	0	129	74	92.3333	0	1	118	74	88.6667	0	46	1	1	5	0	0	10	0	0	0	0	0	10	0	0	0	0	0	0
70619	24	1	0	150	47	20.9	1	1	40	0	2	0	1	437	4	3	0	2	0	1	5	146	94	111.333	1	2	122	78	92.6667	0	21	7	1	3	0	0	7	0	0	0	0	0	7	0	0	1	0	0	1
70741	33	2	0	153	60	25.6	2	0	37	0	2	0	1	50	2	2	0	3	0	0	0	166	107	126.667	1	3	130	98	108.667	1	12	12	1	26	12	1	32	12	1	1	1	1	35	13	1	1	0	0	1
70783	33	2	0	160	55	21.5	1	1	38	0	1	0	1	208	3	2	0	2	0	0	0	144	95	111.333	1	2	141	91	107.667	1	15	8	1	2	0	0	4	0	0	0	0	0	4	0	0	1	0	0	0
70837	35	3	1	163	81	30.5	3	1	37	0	1	1	1	207	3	2	0	0	0	0	0	146	91	109.333	1	2	128	84	98.6667	0	15	14	1	2	0	0	2	0	0	0	0	0	2	0	0	1	1	1	0
70883	27	1	0	161	57	22	1	1	38	0	1	0	1	336	4	3	0	6	0	0	0	128	89	102	0	1	134	80	98	0	9	0	0	3	0	0	5	0	0	0	0	0	5	0	0	0	0	0	0
70888	28	1	0	159.5	84.6	33.3	3	1	39	0	1	1	1	59	2	3	0	1	0	0	0	138	84	102	0	1	131	89	103	0	10	1	1	4	1	1	12	5	1	1	1	1	28	9	1	1	0	0	1
70983	29	1	0	153	60	25.6	2	1	39	0	1	0	1	311	3	2	0	2	0	1	10	141	85	103.667	1	2	122	89	100	0	11	7	1	7	0	0	12	0	0	0	0	0	12	0	0	0	0	0	0
71015	40	4	1	157	69.8	28.3	2	0	39	0	1	0	0		1							124	67	86	0	1	128	68	88	0	10	1	1	5	0	0	10	0	0	0	0	0	10	0	0	0	0	0	0
71025	26	1	0	168	68	24.1	1	1	39	0	2	0	1	301	3	4	0	2	0	0	0	126	91	102.667	1	2	132	82	98.6667	0	19	9	1	4	0	0	4	0	0	0	0	0	4	0	0	1	0	0	0
71061	44	4	1	163	66.2	24.9	1	0	39	0	1	1	1	33	2	0	0	2	0	1	10	126	65	85.3333	0	1	108	69	82	0	9	0	0	8	1	1	11	1	1	1	1	1	11	1	1	0	0	0	0
71099	30	2	0	158	61.5	24.6	1	1	39	0	1	1	0		1							132	78	96	0	1	104	65	78	0	4	0	0	3	0	0	9	0	0	0	0	0	10	0	0	0	0	0	0
71236	33	2	0	155	73.8	30.7	3	1	40	0	1	1	1	875	4	1	0	5	0	1	15	159	95	116.333	1	2	107	60	75.6667	0	13	4	1	3	0	0	3	0	0	0	0	0	3	0	0	1	0	0	1
71322	30	2	0	158	55	22	1	1	38	0	1	1	1	139	2	0	0	4	0	0	0	140	86	104	1	2	131	80	97	0	18	10	1	1	0	0	1	0	0	0	0	0	1	0	0	1	0	0	0
71348	31	2	0	156	73.6	30.2	3	0	40	0	2	0	1	97	2	1	0	1	0	0	0	126	72	90	0	1	115	51	72.3333	0	4	0	0	19	4	1	26	6	1	1	1	1	38	6	1	0	0	0	1
71364	35	3	1	159	88	34.8	3	0	38	0	2	0	1	165	2	0	0	3	0	0	0	150	89	109.333	1	2	136	75	95.3333	0	15	12	1	3	0	0	5	0	0	0	0	0	5	0	0	1	0	0	0
71473	37	3	1	161	74.9	28.9	2	1	39	0	1	1	1	612	4	2	0	3	0	0	0	130	64	86	0	1	125	72	89.6667	0	9	1	1	1	0	0	1	0	0	0	0	0	1	0	0	0	0	0	0
71493	34	2	0	164	70	26	2	0	40	0	1	0	0		1							146	98	114	1	2	138	87	104	0	17	8	1	3	1	1	4	1	1	1	1	1	4	1	1	0	0	0	0
71583	31	2	0	157	66.2	26.9	2	1	40	0	1	0	1	357	4	3	0	2	0	0	0	131	88	102.333	0	1	115	68	83.6667	0	22	1	1	1	0	0	1	0	0	0	0	0	1	0	0	1	0	0	0
71622	27	1	0	158	67.6	27.1	2	1	38	0	2	1	1	110	2	4	0	3	0	0	0	126	92	103.333	1	2	122	91	101.333	1	12	3	1	3	0	0	3	0	0	1	1	1	21	5	1	0	0	0	0
71625	35	3	1	158	84	33.7	3	1	36	1	2	0	1	242	3	3	0	2	0	1	5	126	63	84	0	1	130	80	96.6667	0	8	1	1	3	0	0	5	2	1	1	1	1	16	8	1	1	1	0	1
71642	37	3	1	167.7	72.1	25.6	2	0	39	0	1	0	1	49	2	1	0	4	0	0	0	130	85	100	0	1	125	73	90.3333	0	6	0	0	8	2	1	13	3	1	1	1	1	13	3	1	0	0	0	0
71701	30	2	0	156	79.5	32.7	3	0	38	0	1	0	1	113	2	3	0	4	0	0	0	145	95	111.667	1	2	134	87	102.667	0	12	4	1	6	1	1	15	3	1	1	1	1	19	3	1	0	0	0	1
71768	34	2	0	160	63.2	24.7	1	0	38	0	1	0	1	113	2	2	0	3	0	0	0	146	80	102	1	2	132	76	94.6667	0	29	4	1	6	0	0	9	0	0	0	0	0	9	0	0	0	0	0	0
71791	30	2	0	172	79	26.7	2	1	38	0	1	0	1	188	3	0	0	2	0	0	0	158	98	118	1	2	151	97	115	1	20	17	1	30	26	1	34	27	1	1	1	1	34	27	1	1	1	0	1
71808	31	2	0	169	72.2	25.3	2	1	39	0	1	0	1	264	3	0	0	2	0	1	10	140	88	105.333	1	2	122	81	94.6667	0	16	12	1	5	1	1	9	1	1	1	1	1	13	1	1	1	0	0	1
71884	30	2	0	153	57.2	24.4	1	1	32	1	2	0	1	80	2	0	0	4	0	1	10	207	133	157.667	1	3	117	91	99.6667	1	34	33	1	64	44	1	71	46	1	1	1	1	116	78	1	0	1	1	1
71895	34	2	0	165	86	31.6	3	1	38	0	2	0	1	181	3	2	0	4	0	0	0	142	86	104.667	1	2	113	66	81.6667	0	29	6	1	6	0	0	9	0	0	0	0	0	9	0	0	1	1	0	0
72014	31	2	0	160	82.4	32.2	3	0	40	0	2	0	1	119	2	1	0	2	0	0	0	159	104	122.333	1	2	135	93	107	1	16	8	1	4	0	0	8	1	1	1	1	1	8	1	1	1	1	0	0
72113	33	2	0	161	81.5	31.4	3	0	39	0	2	1	0		1							144	98	113.333	1	2	135	88	103.667	0	10	7	1	5	1	1	7	1	1	1	1	1	7	1	1	1	1	0	0
72117	38	3	1	150	67.3	29.9	2	0	38	0	1	0	1	376	4	3	0	5	0	0	0	141	94	109.667	1	2	122	76	91.3333	0	37	10	1	6	0	0	9	0	0	0	0	0	9	0	0	1	1	0	0
72133	36	3	1	157	70.9	28.8	2	0	38	0	1	0	0		1							133	87	102.333	0	1	128	71	90	0	28	0	0	5	0	0	8	0	0	0	0	0	8	0	0	1	0	0	0
72176	30	2	0	158	61	24.4	1	1	41	0	2	0	1	484	4	2	0	3	0	1	5	127	86	99.6667	0	1	136	75	95.3333	0	25	1	1	4	2	1	8	4	1	1	1	1	13	7	1	1	1	0	0
72191	29	1	0	161.5	72.1	27.6	2	1	37	0	2	0	0		1							136	93	107.333	1	2	114	74	87.3333	0	8	4	1	3	0	0	6	0	0	0	0	0	7	0	0	1	0	0	0
72193	30	2	0	163	64.6	24.3	1	1	38	0	1	1	1	197	3	1	0	2	0	1	10	116	87	96.6667	0	1	108	74	85.3333	0	26	0	0	3	0	0	5	0	0	0	0	0	5	0	0	0	1	0	0
72203	34	2	0	159.5	69.2	27.2	2	1	38	0	1	0	1	153	2	3	0	2	0	0	0	131	88	102.333	0	1	121	73	89	0	17	1	1	3	0	0	3	0	0	0	0	0	3	0	0	1	0	0	0
72285	24	1	0	162	95	36.2	3	0	39	0	1	0	1	128	2	2	0	4	0	0	0	138	88	104.667	0	1	122	77	92	0	10	1	1	2	0	0	2	0	0	0	0	0	2	0	0	0	0	0	0
72298	34	2	0	154	68.5	28.9	2	0	39	0	2	0	1	134	2	4	0	5	0	0	0	137	82	100.333	0	1	128	81	96.6667	0	19	1	1	5	0	0	13	6	1	1	1	1	13	6	1	1	0	0	1
72311	33	2	0	162	74.9	28.5	2	0	38	0	1	1	1	230	3	0	0	4	0	0	0	140	70	93.3333	1	2	128	69	88.6667	0	13	5	1	5	0	0	9	0	0	0	0	0	14	0	0	0	0	0	0
72316	33	2	0	164	67.3	25	2	1	38	0	2	0	1	114	2	3	0	2	0	0	0	131	78	95.6667	0	1	104	66	78.6667	0	10	1	1	2	0	0	4	0	0	0	0	0	9	0	0	1	0	0	0
72321	28	1	0	160	64	25	2	1	37	0	1	0	1	110	2	0	0	4	0	0	0	137	92	107	1	2	119	62	81	0	16	3	1	6	0	0	12	0	0	0	0	0	12	0	0	0	1	0	0
72342	30	2	0	158	61.4	24.6	1	0	39	0	2	1	1	267	3	1	0	2	0	0	0	117	73	87.6667	0	1	104	61	75.3333	0	8	0	0	4	0	0	8	0	0	0	0	0	11	0	0	0	0	0	0
72379	27	1	0	161	58	22.4	1	1	37	0	1	0	1	301	3	2	0	3	0	0	0	122	83	96	0	1	122	79	93.3333	0	43	1	1	6	0	0	13	0	0	0	0	0	24	0	0	0	0	0	1
72437	32	2	0	152	68	29.4	2	1	38	0	1	0	1	295	3	1	0	2	0	0	0	132	74	93.3333	0	1	122	72	88.6667	0	14	0	0	2	0	0	2	0	0	0	0	0	2	0	0	0	0	0	0
72453	28	1	0	153	63	26.9	2	0	38	0	1	0	1	138	2	1	0	3	0	0	0	160	88	112	1	3	118	75	89.3333	0	16	5	1	7	0	0	8	0	0	0	0	0	8	0	0	0	1	0	0
72478	28	1	0	152	59	25.5	2	0	39	0	2	0	1	161	2	4	0	2	0	0	0	142	85	104	1	2	148	92	110.667	1	13	12	1	2	0	0	9	0	0	1	1	1	14	3	1	1	1	0	0
72481	26	1	0	163	76	28.6	2	1	39	0	2	0	1	637	4	0	0	0	0	1	10	136	83	100.667	0	1	134	102	112.667	1	25	1	1	3	1	1	7	2	1	1	1	1	9	3	1	1	1	0	1
72531	28	1	0	160	80	31.3	3	1	40	0	1	0	1	344	4	2	0	2	0	0	0	128	81	96.6667	0	1	133	87	102.333	0	13	1	1	2	0	0	3	0	0	0	0	0	3	0	0	1	1	0	1
72712	33	2	0	160	75	29.3	2	1	39	0	2	0	1	207	3	1	0	4	0	0	0	120	84	96	0	1	134	79	97.3333	0	12	1	1	6	1	1	9	1	1	1	1	1	13	1	1	1	0	0	0
72737	30	2	0	158	59.3	23.8	1	1	40	0	2	0	1	288	3	1	0	3	0	1	10	138	78	98	0	1	117	64	81.6667	0	19	1	1	5	0	0	9	0	0	0	0	0	12	0	0	1	1	0	0
72750	35	3	1	153	70	29.9	2	0	38	0	1	1	0		1							146	104	118	1	2	108	76	86.6667	0	5	5	1	4	0	0	6	0	0	0	0	0	6	0	0	1	0	0	0
72774	33	2	0	158	65.4	26.2	2	1	39	0	2	0	1	243	3	1	0	2	0	0	0	132	73	92.6667	0	1	138	91	106.667	1	18	1	1	4	0	0	8	0	0	1	1	1	13	2	1	1	0	0	0
72779	33	2	0	166	86.9	31.5	3	0	39	0	2	1	0		1							131	66	87.6667	0	1	123	82	95.6667	0	9	1	1	3	0	0	6	0	0	0	0	0	7	0	0	0	0	0	0
72795	35	3	1	160	72	28.1	2	0	39	0	1	1	1	305	3	3	0	2	0	0	0	142	85	104	1	2	131	81	97.6667	0	29	7	1	3	0	0	6	0	0	0	0	0	6	0	0	1	0	0	0
72801	31	2	0	157	75	30.4	3	1	37	0	2	1	1	52	2	1	0	5	0	0	0	131	87	101.667	0	1	132	76	94.6667	0	49	1	1	5	0	0	10	0	0	0	1	1	21	1	1	0	0	0	0
72818	33	2	0	159.5	63.6	25	2	1	38	0	1	0	1	234	3	1	0	3	0	0	0	121	90	100.333	1	2	130	80	96.6667	0	12	6	1	3	0	0	5	1	1	1	1	1	8	1	1	0	0	0	0
72834	40	4	1	158	69.7	27.9	2	0	38	0	1	1	1	239	3	3	0	2	0	0	0	141	80	100.333	1	2	135	79	97.6667	0	30	12	1	5	0	0	10	2	1	1	1	1	10	2	1	1	0	1	1
72876	30	2	0	156	83	34.1	3	1	40	0	2	0	1	286	3	0	0	2	0	0	0	135	87	103	0	1	125	66	85.6667	0	10	1	1	5	0	0	7	0	0	0	0	0	7	0	0	0	1	0	0
72967	35	3	1	149	58.8	26.5	2	1	38	0	1	0	1	162	2	1	0	3	0	1	10	146	99	114.667	1	2	128	82	97.3333	0	18	8	1	2	0	0	6	3	1	1	1	1	15	9	1	1	0	0	1
72991	31	2	0	160	71.3	27.9	2	1	39	0	1	1	1	89	2	1	0	4	0	0	0	132	81	98	0	1	132	83	99.3333	0	22	1	1	1	0	0	1	0	0	0	0	0	1	0	0	1	0	0	0
73010	28	1	0	155	66.3	27.6	2	0	38	0	1	1	1	134	2	2	0	3	0	0	0	140	87	104.667	1	2	119	70	86.3333	0	14	3	1	3	0	0	3	0	0	0	0	0	3	0	0	0	0	0	0
73120	31	2	0	165	80	29.4	2	1	40	0	1	0	1	231	3	1	0	5	0	0	0	133	90	104.333	1	2	116	72	86.6667	0	15	12	1	1	0	0	1	0	0	0	0	0	1	0	0	1	0	0	0
73149	31	2	0	165	75	27.6	2	0	35	1	1	0	1	205	3	2	0	4	0	0	0	133	71	91.6667	0	1	119	72	87.6667	0	47	1	1	18	5	1	22	5	1	1	1	1	23	5	1	1	1	1	1
73194	32	2	0	168	82	29.1	2	1	40	0	1	0	1	222	3	3	0	4	0	0	0	128	79	95.3333	0	1	125	91	102.333	1	14	1	1	2	0	0	4	0	0	1	1	1	10	2	1	1	1	0	0
73240	36	3	1	152	63.3	27.4	2	0	37	0	1	0	1	95	2	1	0	2	0	0	0	126	94	104.667	1	2	127	76	93	0	15	3	1	9	0	0	14	2	1	1	1	1	14	2	1	0	0	0	0
73253	26	1	0	150	56.5	25.1	2	0	39	0	1	1	1	393	4	3	0	2	0	0	0	135	85	101.667	0	1	136	92	106.667	1	7	1	1	3	0	0	7	4	1	1	1	1	7	4	1	1	0	0	0
73369	26	1	0	157	65.5	26.6	2	1	38	0	2	0	1	163	2	2	0	2	0	0	0	124	69	87.3333	0	1	129	85	99.6667	0	14	0	0	8	0	0	12	0	0	0	0	0	12	0	0	0	0	0	0
73435	28	1	0	163	90	33.9	3	0	40	0	1	0	1	321	3	4	0	3	0	1	10	124	84	97.3333	0	1	119	83	95	0	17	0	0	7	0	0	13	0	0	0	0	0	13	0	0	0	0	0	0
73436	33	2	0	167	76	27.3	2	1	36	1	1	0	1	167	2	1	0	2	0	0	0	136	89	104.667	0	1	118	74	88.6667	0	15	1	1	7	0	0	11	0	0	0	0	1	45	19	1	1	0	1	0
73438	27	1	0	157	78.4	31.8	3	1	37	0	1	0	1	207	3	1	0	3	0	0	0	126	83	97.3333	0	1	115	71	85.6667	0	18	0	0	1	0	0	4	0	0	0	0	0	7	0	0	0	0	0	0
73509	35	3	1	160	64.5	25.2	2	1	40	0	1	1	1	433	4	0	0	3	0	1	5	125	92	103	1	2	133	79	97	0	29	10	1	5	0	0	8	1	1	1	1	1	8	1	1	1	0	0	0
73513	32	2	0	163.5	70.9	26.5	2	0	37	0	2	0	1	58	2	3	0	1	0	0	0	149	96	113.667	1	2	129	86	100.333	0	14	8	1	5	0	0	7	0	0	0	0	0	7	0	0	1	0	0	0
73539	29	1	0	160	63	24.6	1	1	40	0	2	0	1	161	2	3	0	2	0	0	0	146	98	114	1	2	111	75	87	0	9	5	1	2	0	0	2	0	0	1	1	1	4	1	1	1	0	0	1
73630	23	1	0	158	66	26.4	2	1	38	0	1	0	1	111	2	0	0	2	0	0	0	125	81	95.6667	0	1	120	77	91.3333	0	20	0	0	3	0	0	3	0	0	0	0	0	3	0	0	0	0	0	0
73663	33	2	0	150	68.5	30.4	3	1	34	1	2	1	1	67	2	4	0	3	0	0	0	135	87	103	0	1	144	99	114	1	15	1	1	9	3	1	16	5	1	1	1	1	28	13	1	1	0	0	1
73719	27	1	0	161	68	26.2	2	1	40	0	1	0	1	483	4	1	0	0	0	0	0	145	87	106.333	1	2	128	81	96.6667	0	15	7	1	1	0	0	2	0	0	0	0	0	3	0	0	1	1	0	0
73837	33	2	0	166	65.8	23.9	1	1	38	0	1	0	1	171	2	1	0	3	0	0	0	147	94	111.667	1	2	107	68	81	0	42	2	1	3	0	0	7	0	0	0	0	0	14	0	0	0	0	0	0
73930	26	1	0	164	66	24.5	1	1	39	0	2	0	1	216	3	3	0	4	0	1	10	100	60	73.3333	0	1	120	81	94	0	22	0	0	6	0	0	12	0	0	0	0	0	35	0	0	0	0	0	1
73946	41	4	1	164	67.8	25.2	2	0	39	0	1	1	1	198	3	1	0	1	0	0	0	154	99	117.333	1	2	127	75	92.3333	0	14	6	1	3	1	1	3	1	1	1	1	1	43	9	1	1	0	0	1
73992	28	1	0	161	68	26.2	2	1	37	0	1	0	1	191	3	2	0	2	0	0	0	131	88	102.333	0	1	124	76	92	0	14	0	0	4	0	0	6	0	0	0	0	0	6	0	0	0	0	0	0
74056	27	1	0	160	69	27	2	1	39	0	2	0	1	285	3	2	0	2	0	0	0	140	89	106	1	2	118	60	79.3333	0	28	4	1	4	0	0	6	0	0	0	0	0	6	0	0	1	0	0	1
74182	34	2	0	161	65.1	25.1	2	1	38	0	1	0	1	120	2	2	0	2	0	0	0	133	80	97.6667	0	1	113	68	83	0	11	0	0	4	0	0	7	0	0	0	0	0	7	0	0	0	0	0	0
74194	32	2	0	160	70.3	27.5	2	1	39	0	1	0	1	370	4	3	0	3	0	0	0	126	79	94.6667	0	1	124	79	94	0	24	1	1	5	0	0	8	0	0	0	0	0	10	0	0	1	0	0	0
74219	31	2	0	158	71.6	28.7	2	1	38	0	1	0	1	410	4	3	0	2	0	0	0	136	83	100.667	0	1	116	73	87.3333	0	34	0	0	6	0	0	11	0	0	0	0	0	17	0	0	0	0	0	0
74245	33	2	0	168	65.8	23.3	1	0	37	0	2	0	1	99	2	2	0	1	0	0	0	148	104	118.667	1	2	135	91	105.667	1	25	21	1	3	0	0	5	0	0	0	0	0	5	0	0	1	1	1	1
74455	35	3	1	158	66	26.4	2	0	38	0	2	0	1	101	2	4	0	3	0	1	10	160	109	126	1	3	107	81	89.6667	0	23	12	1	10	8	1	14	11	1	1	1	1	14	11	1	1	0	0	1
74544	37	3	1	163	85.9	32.3	3	0	38	0	2	0	1	78	2	1	0	0	0	0	0	133	74	93.6667	0	1	139	89	105.667	0	15	1	1	6	0	0	11	0	0	0	0	0	11	0	0	0	1	0	1
74582	36	3	1	156.5	70.54	28.8	2	0	38	0	1	1	1	180	3	3	0	3	0	0	0	129	93	105	1	2	139	99	112.333	1	20	13	1	6	0	0	11	2	1	1	1	1	24	11	1	1	1	0	1
74589	31	2	0	167	85.2	30.6	3	0	37	0	1	0	0		1							141	87	105	1	2	130	87	101.333	0	45	2	1	7	0	0	12	0	0	1	1	1	16	2	1	1	1	0	1
74780	30	2	0	155	66.3	27.6	2	0	39	0	2	0	1	167	2	4	0	6	0	0	0	150	94	112.667	1	2	126	85	98.6667	0	14	6	1	5	0	0	8	0	0	0	0	0	8	0	0	1	0	0	0
74821	31	2	0	157	74	30	3	0	40	0	2	0	1	87	2	4	0	3	0	0	0	141	102	115	1	2	126	92	103.333	1	12	10	1	6	3	1	14	9	1	1	1	1	26	18	1	1	1	0	1
75038	31	2	0	161	66	25.5	2	1	40	0	2	0	1	40	2	1	0	3	0	0	0	138	91	106.667	1	2	104	68	80	0	8	3	1	2	0	0	10	2	1	1	1	1	13	3	1	0	0	0	1
75045	29	1	0	162.5	69	26.1	2	1	41	0	1	0	1	155	2	2	0	2	0	0	0	132	78	96	0	1	116	76	89.3333	0	16	1	1	2	0	0	2	0	0	0	0	0	3	0	0	1	1	0	1
75059	38	3	1	154	55.8	23.5	1	0	37	0	1	0	1	125	2	3	0	4	0	0	0	142	88	106	1	2	132	83	99.3333	0	11	5	1	5	0	0	8	0	0	0	0	0	11	0	0	1	0	0	1
75120	29	1	0	153	64.9	27.7	2	1	40	0	1	0	1	387	4	1	0	1	0	1	10	132	88	102.667	0	1	119	70	86.3333	0	21	1	1	6	1	1	6	1	1	1	1	1	7	1	1	1	0	0	0
75243	27	1	0	152	65	28.1	2	1	37	0	2	0	0		1							149	102	117.667	1	2	129	88	101.667	0	10	7	1	8	6	1	15	6	1	1	1	1	20	6	1	1	0	0	1
75388	28	1	0	155	86	35.8	3	0	39	0	2	0	1	160	2	3	0	3	0	0	0	145	77	99.6667	1	2	130	87	101.333	0	11	4	1	3	0	0	8	0	0	0	0	0	9	0	0	1	0	0	0
75435	32	2	0	165	76.5	28.1	2	1	39	0	2	0	1	183	3	1	0	2	0	0	0	124	81	95.3333	0	1	120	76	90.6667	0	12	1	1	1	0	0	6	1	1	1	1	1	15	2	1	1	0	0	0
75496	28	1	0	167	67	24	1	1	39	0	2	0	1	67	2	2	0	2	0	0	0	115	83	93.6667	0	1	120	78	92	0	11	1	1	7	1	1	10	1	1	1	1	1	10	1	1	0	1	0	0
75504	25	1	0	165	76.5	28.1	2	1	39	0	1	0	1	103	2	1	0	3	0	0	0	134	82	99.3333	0	1	121	72	88.3333	0	8	1	1	5	2	1	6	2	1	1	1	1	6	2	1	1	1	0	1
75521	30	2	0	162	68.5	26.1	2	1	38	0	2	0	1	487	4	1	0	2	0	0	0	135	83	100.333	0	1	127	74	91.6667	0	20	1	1	7	4	1	13	5	1	1	1	1	24	5	1	1	0	0	1
75536	28	1	0	165	69	25.3	2	1	38	0	1	0	1	145	2	3	0	2	0	0	0	142	89	106.667	1	2	138	82	100.667	0	10	3	1	1	0	0	5	0	0	0	0	0	5	0	0	1	0	0	1
75551	30	2	0	162	91	34.7	3	1	36	1	2	1	1	67	2	2	0	5	0	0	0	161	100	120.333	1	3	139	86	103.667	0	12	10	1	7	1	1	15	2	1	1	1	1	17	3	1	1	1	0	1
75570	27	1	0	165	69	25.3	2	1	40	0	2	0	1	418	4	2	0	5	0	0	0	144	97	112.667	1	2	112	72	85.3333	0	27	27	1	11	9	1	17	9	1	1	1	1	45	11	1	1	1	1	1
75714	26	1	0	162	70.6	26.9	2	0	39	0	1	0	1	75	2	1	0	3	0	0	0	130	85	100	0	1	114	76	88.6667	0	12	1	1	5	0	0	7	0	0	0	0	0	7	0	0	1	1	0	0
75771	24	1	0	165	68.5	25.2	2	1	40	0	1	1	1	367	4	2	0	5	0	0	0	115	66	82.3333	0	1	136	87	103.333	0	19	1	1	5	1	1	8	1	1	1	1	1	9	1	1	1	1	0	1
75784	30	2	0	156	56	23	1	1	37	0	1	0	1	118	2	2	0	4	0	0	0	149	89	109	1	2	116	73	87.3333	0	14	5	1	4	0	0	8	0	0	0	0	0	10	0	0	1	0	0	0
75792	24	1	0	151	58	25.4	2	1	38	0	1	0	1	317	3	2	0	2	0	0	0	122	77	92	0	1	119	69	85.6667	0	24	0	0	2	0	0	2	0	0	0	0	0	2	0	0	0	1	0	0
75799	34	2	0	159	82.9	32.8	3	0	38	0	1	0	1	317	3	3	0	3	0	0	0	150	85	106.667	1	2	118	67	84	0	10	6	1	5	0	0	7	0	0	0	0	0	7	0	0	1	0	0	0
75839	24	1	0	156.5	61.1	25	2	1	39	0	1	0	1	344	4	3	0	2	0	0	0	128	79	95.3333	0	1	122	63	82.6667	0	15	1	1	19	0	0	25	0	0	0	0	0	28	0	0	1	0	0	0
75965	27	1	0	157	63.4	25.7	2	1	40	0	1	0	0		1							143	89	107	1	2	119	84	95.6667	0	4	4	1	4	1	1	10	1	1	1	1	1	10	1	1	1	0	0	1
76075	39	3	1	157	77.5	31.4	3	0	39	0	1	1	1	120	2	1	0	3	0	0	0	121	79	93	0	1	127	79	95	0	13	1	1	5	0	0	8	0	0	0	0	0	8	0	0	1	0	0	0
76243	26	1	0	152	63.5	27.5	2	1	38	0	2	0	1	298	3	2	0	2	0	0	0	140	97	111.333	1	2	122	79	93.3333	0	17	6	1	8	1	1	14	3	1	1	1	1	19	3	1	0	1	0	1
76289	31	2	0	172	78.9	26.7	2	1	39	0	2	0	1	243	3	0	0	2	0	0	0	121	73	89	0	1	135	79	97.6667	0	11	0	0	25	4	1	30	4	1	1	1	1	38	5	1	1	1	0	0
76396	31	2	0	154.5	57.6	24.1	1	1	39	0	1	1	1	130	2	1	0	0	0	0	0	125	65	85	0	1	130	78	95.3333	0	13	1	1	4	0	0	8	0	0	0	0	0	8	0	0	1	0	0	1
76407	30	2	0	163	67	25.2	2	1	39	0	1	0	0		1							138	82	100.667	0	1	118	76	90	0	5	0	0	6	1	1	8	1	1	1	1	1	12	1	1	0	0	0	0
76448	22	1	0	158	62.5	25	2	1	37	0	2	0	1	75	2	1	0	2	0	0	0	110	71	84	0	1	131	81	97.6667	0	42	0	0	7	0	0	13	0	0	0	0	0	18	0	0	0	0	0	1
76462	31	2	0	166	118.9	43.2	3	1	40	0	2	0	1	287	3	2	0	2	0	0	0	128	72	90.6667	0	1	120	78	92	0	22	1	1	7	0	0	12	0	0	0	0	0	14	0	0	0	1	0	0
76502	25	1	0	168	106.8	37.8	3	1	40	0	1	0	1	138	2	1	0	1	0	1	10	132	93	106	1	2	133	82	99	0	26	9	1	2	0	0	3	0	0	1	1	1	9	2	1	1	1	0	0
76532	30	2	0	163	93.8	35.3	3	1	40	0	1	0	1	320	3	0	0	2	0	0	0	130	84	99.3333	0	1	124	77	92.6667	0	24	1	1	3	0	0	6	0	0	0	0	0	8	0	0	0	0	0	0
76544	37	3	1	150	65	28.9	2	0	36	1	2	0	1	97	2	0	0	2	0	0	0	160	89	112.667	1	3	133	79	97	0	16	13	1	4	3	1	10	7	1	1	1	1	12	7	1	1	1	0	1
76703	33	2	0	155	68.6	28.6	2	0	40	0	1	1	1	343	4	3	0	0	0	0	0	130	70	90	0	1	116	69	84.6667	0	16	1	1	1	0	0	1	0	0	0	0	0	1	0	0	1	0	0	0
76726	30	2	0	160	66.8	26.1	2	0	37	0	2	0	1	160	2	1	0	3	0	0	0	115	86	95.6667	0	1	118	76	90	0	12	0	0	3	0	0	6	0	0	0	0	0	9	0	0	0	0	0	0
76780	24	1	0	167	95	34.1	3	1	39	0	1	0	1	311	3	3	0	3	0	0	0	155	73	100.333	1	2	134	83	100	0	22	17	1	12	2	1	16	2	1	1	1	1	16	2	1	1	1	0	1
76822	31	2	0	169	93.7	32.8	3	1	40	0	1	1	1	250	3	1	0	3	0	0	0	109	71	83.6667	0	1	100	70	80	0	21	1	1	1	0	0	1	0	0	0	0	0	1	0	0	1	0	0	0
76927	28	1	0	158	84.8	34	3	1	40	0	1	0	1	303	3	1	0	2	0	1	10	135	79	97.6667	0	1	127	83	97.6667	0	22	1	1	11	3	1	19	3	1	1	1	1	29	5	1	1	1	1	1
76972	33	2	0	160	66.7	26.1	2	0	40	0	1	0	0		1							142	75	97.3333	1	2	113	77	89	0	16	3	1	5	1	1	10	1	1	1	1	1	10	1	1	1	0	0	1
76991	42	4	1	171	88.9	30.4	3	0	37	0	1	1	1	114	2	0	0	2	0	0	0	123	75	91	0	1	126	83	97.3333	0	38	0	0	8	0	0	13	1	1	1	1	1	13	1	1	0	0	0	0
77041	31	2	0	147	58.2	26.9	2	1	39	0	1	1	1	289	3	3	0	3	0	0	0	138	65	89.3333	0	1	122	76	91.3333	0	23	1	1	6	0	0	11	1	1	1	1	1	13	2	1	1	0	0	0
77097	32	2	0	145	70	33.3	3	1	38	0	1	1	1	304	3	0	0	5	0	0	0	141	78	99	1	2	107	72	83.6667	0	18	11	1	10	9	1	18	11	1	1	1	1	24	12	1	1	1	0	1
77119	32	2	0	158	70	28	2	0	38	0	1	0	1	99	2	0	0	3	0	0	0	130	90	103.333	1	2	99	62	74.3333	0	4	3	1	4	1	1	6	1	1	1	1	1	8	1	1	0	0	0	1
77142	32	2	0	163	73.5	27.7	2	1	39	0	1	0	1	208	3	0	0	3	0	0	0	125	74	91	0	1	113	64	80.3333	0	11	1	1	11	3	1	18	3	1	1	1	1	19	3	1	0	1	0	1
77199	36	3	1	150	82.9	36.8	3	0	40	0	1	0	1	97	2	1	0	6	0	1	5	144	81	102	1	2	134	84	100.667	0	17	7	1	6	1	1	9	1	1	1	1	1	9	1	1	1	1	0	0
77397	30	2	0	155	70.2	29.2	2	0	38	0	1	0	0		1							136	84	101.333	0	1	128	75	92.6667	0	10	1	1	6	1	1	6	1	1	1	1	1	6	1	1	0	0	0	0
77433	31	2	0	167	68.7	24.6	1	1	39	0	1	0	1	211	3	2	0	3	0	0	0	149	92	111	1	2	122	86	98	0	20	8	1	4	0	0	9	2	1	1	1	1	9	2	1	1	0	0	1
77440	21	1	0	155	68.5	28.5	2	1	39	0	1	0	1	146	2	2	0	2	0	0	0	120	68	85.3333	0	1	126	79	94.6667	0	10	1	1	4	0	0	9	1	1	1	1	1	10	1	1	0	0	0	0
77578	32	2	0	158	70	28	2	1	38	0	1	0	1	451	4	1	0	3	0	0	0	153	98	116.333	1	2	114	74	87.3333	0	17	4	1	4	0	0	9	0	0	0	0	0	10	0	0	1	0	0	1
77585	28	1	0	160	67.5	26.4	2	1	38	0	2	0	1	165	2	0	0	3	0	0	0	118	72	87.3333	0	1	110	85	93.3333	0	22	1	1	11	5	1	17	7	1	1	1	1	29	9	1	1	1	0	1
77630	29	1	0	155	76.5	31.8	3	1	38	0	2	0	1	640	4	0	0	3	0	0	0	139	84	102.333	0	1	126	66	86	0	17	1	1	3	0	0	3	0	0	0	0	0	3	0	0	1	0	0	0
77697	34	2	0	164	98	36.4	3	0	38	0	1	0	0		1							123	85	97.6667	0	1	121	80	93.6667	0	11	0	0	5	0	0	7	0	0	0	0	0	7	0	0	0	0	0	1
77830	28	1	0	155	72.2	30.1	3	1	37	0	1	0	1	346	4	3	0	2	0	0	0	133	87	102.333	0	1	144	90	108	1	14	1	1	1	0	0	2	0	0	1	1	1	14	6	1	0	1	0	0
77969	27	1	0	173	77.6	25.9	2	1	39	0	1	0	1	205	3	1	0	6	0	0	0	113	73	86.3333	0	1	108	73	84.6667	0	13	0	0	2	0	0	2	0	0	0	0	0	2	0	0	0	0	0	0
78105	25	1	0	163	65.95	24.8	1	1	38	0	2	0	1	215	3	2	0	0	0	0	0	132	93	106	1	2	118	81	93.3333	0	14	5	1	3	0	0	6	0	0	0	0	0	8	0	0	0	0	0	0
78113	28	1	0	153	67.7	28.9	2	1	40	0	2	0	1	226	3	0	0	3	0	0	0	122	84	96.6667	0	1	145	97	113	1	18	1	1	5	3	1	9	5	1	1	1	1	10	6	1	1	0	1	1
78118	33	2	0	165	81	29.8	2	0	39	0	1	0	1	383	4	2	0	2	0	0	0	127	84	98.3333	0	1	121	80	93.6667	0	13	1	1	6	1	1	12	1	1	1	1	1	12	1	1	0	0	0	0
78136	27	1	0	157	59	23.9	1	1	38	0	2	0	1	258	3	2	0	3	0	0	0	129	85	99.6667	0	1	109	73	85	0	12	1	1	9	4	1	11	4	1	1	1	1	11	4	1	1	1	0	1
78146	34	2	0	150	63.2	28.1	2	1	37	0	2	0	1	339	4	1	0	3	0	0	0	129	91	103.667	1	2	112	69	83.3333	0	42	26	1	5	0	0	9	0	0	0	0	0	9	0	0	1	0	0	1
78157	26	1	0	162	63.6	24.2	1	1	39	0	1	0	1	358	4	1	0	3	0	1	5	136	96	109.333	1	2	126	76	92.6667	0	33	7	1	6	0	0	10	0	0	0	0	0	10	0	0	1	0	0	1
78164	24	1	0	159	73	28.9	2	1	37	0	1	0	1	536	4	2	0	1	0	0	0	146	102	116.667	1	2	123	81	95	0	43	17	1	5	1	1	7	2	1	1	1	1	7	2	1	1	1	0	1
78203	36	3	1	168	67.5	23.9	1	0	37	0	1	1	1	75	2	0	0	6	0	0	0	124	86	98.6667	0	1	105	70	81.6667	0	13	1	1	4	0	0	7	0	0	0	0	0	7	0	0	0	0	0	0
78235	27	1	0	154	59	24.9	1	1	40	0	1	1	1	430	4	3	0	1	0	0	0	137	82	100.333	0	1	133	76	95	0	22	1	1	4	0	0	5	0	0	0	0	0	5	0	0	1	1	0	1
78265	25	1	0	163	58.4	22	1	0	39	0	1	0	0		1							116	86	96	0	1	128	78	94.6667	0	8	1	1	1	0	0	4	0	0	0	0	0	4	0	0	0	0	0	0
78329	30	2	0	158	73.6	29.5	2	1	39	0	1	0	1	511	4	3	0	2	0	0	0	125	79	94.3333	0	1	136	82	100	0	16	1	1	4	0	0	8	0	0	1	1	1	21	6	1	1	1	0	0
78414	27	1	0	158	57.1	22.9	1	1	39	0	1	1	1	316	3	1	0	2	0	0	0	128	95	106	1	2	112	87	95.3333	0	15	13	1	6	1	1	11	1	1	1	1	1	11	1	1	1	1	0	0
78435	38	3	1	160	53.2	20.8	1	0	38	0	1	0	1	374	4	2	0	4	0	1	5	145	101	115.667	1	2	125	78	93.6667	0	16	9	1	1	0	0	1	0	0	0	0	0	1	0	0	1	1	0	0
78557	36	3	1	156	74	30.4	3	1	40	0	1	1	1	340	4	1	0	2	0	0	0	145	87	106.333	1	2	113	65	81	0	12	4	1	1	0	0	1	0	0	0	0	0	1	0	0	0	0	0	0
78694	40	4	1	153	75.9	32.4	3	0	37	0	1	1	1	232	3	1	0	0	0	0	0	140	85	103.333	1	2	147	74	98.3333	1	38	24	1	8	1	1	9	2	1	1	1	1	9	2	1	1	1	0	1
78773	38	3	1	158	76.3	30.6	3	0	40	0	2	1	1	105	2	0	0	4	0	0	0	143	100	114.333	1	2	119	82	94.3333	0	80	66	1	25	12	1	31	14	1	1	1	1	75	28	1	1	1	1	1
78856	30	2	0	160	68	26.6	2	1	38	0	1	0	1	141	2	2	0	5	0	0	0	141	95	110.333	1	2	125	82	96.3333	0	14	9	1	3	0	0	5	0	0	0	0	0	5	0	0	1	1	0	0
78857	36	3	1	162	87	33.2	3	0	39	0	2	0	1	82	2	0	0	0	0	0	0	148	103	118	1	2	125	80	95	0	20	10	1	10	1	1	18	4	1	1	1	1	25	6	1	1	1	0	1
78865	32	2	0	147.5	66.2	30.4	3	1	37	0	1	0	1	372	4	2	0	3	0	1	5	137	94	108.333	1	2	132	90	104	1	14	5	1	5	0	0	7	0	0	0	0	0	7	0	0	0	0	0	0
78961	31	2	0	160	85.6	33.4	3	1	39	0	1	0	1	269	3	2	0	2	0	0	0	148	89	108.667	1	2	116	70	85.3333	0	21	9	1	1	0	0	1	0	0	0	0	0	1	0	0	1	0	0	0
79006	32	2	0	160	67.2	26.3	2	0	39	0	1	0	1	112	2	2	0	1	0	0	0	129	88	101.667	0	1	117	78	91	0	25	1	1	4	0	0	7	0	0	0	0	0	7	0	0	1	0	0	0
79058	36	3	1	163	73.5	27.7	2	0	38	0	1	0	1	116	2	2	0	6	0	1	5	143	95	111	1	2	131	86	101	0	13	5	1	6	0	0	8	0	0	0	0	0	8	0	0	1	0	0	1
79074	29	1	0	155.5	60.5	25	2	1	39	0	2	0	1	193	3	4	0	3	0	0	0	127	90	102.333	1	2	119	85	96.3333	0	13	3	1	2	0	0	2	0	0	0	0	0	2	0	0	0	0	0	0
79078	30	2	0	153	65.8	28.1	2	0	39	0	2	1	1	178	3	1	0	4	0	0	0	144	96	112	1	2	119	79	92.3333	0	7	6	1	4	0	0	11	5	1	1	1	1	12	5	1	1	1	0	0
79084	26	1	0	155	72.5	30.2	3	1	40	0	2	0	1	467	4	1	0	3	0	0	0	152	94	113.333	1	2	145	95	111.667	1	15	10	1	3	0	0	13	7	1	1	1	1	54	34	1	1	1	0	1
79159	32	2	0	162	61.5	23.4	1	0	38	0	2	0	0		1							160	87	111.333	1	3	126	75	92	0	11	6	1	6	2	1	12	7	1	1	1	1	15	7	1	1	1	1	1
79182	26	1	0	156	49.7	20.4	1	1	38	0	1	0	1	208	3	3	0	1	0	0	0	127	91	103	1	2	118	86	96.6667	0	13	7	1	3	0	0	9	0	0	0	0	0	20	0	0	0	0	0	0
79216	24	1	0	155	84.7	35.3	3	1	40	0	1	0	1	417	4	3	0	3	0	1	10	146	103	117.333	1	2	125	74	91	0	14	3	1	1	0	0	1	0	0	0	0	0	1	0	0	0	0	0	0
79272	28	1	0	158	61.6	24.7	1	1	38	0	2	0	1	715	4	3	0	3	0	1	10	157	88	111	1	2	124	81	95.3333	0	41	34	1	8	1	1	11	1	1	1	1	1	11	1	1	1	1	1	1
79284	38	3	1	166	87.2	31.6	3	1	40	0	1	1	1	257	3	0	0	2	0	0	0	124	71	88.6667	0	1	139	85	103	0	13	1	1	7	0	0	10	1	1	1	1	1	13	1	1	1	1	0	0
79353	27	1	0	160	81	31.6	3	1	37	0	1	0	1	146	2	2	0	3	0	0	0	152	91	111.333	1	2	128	86	100	0	16	12	1	6	0	0	11	0	0	0	0	0	11	0	0	1	1	1	1
79512	31	2	0	170	109	37.7	3	1	37	0	2	0	1	260	3	1	0	3	0	0	0	137	85	102.333	0	1	109	72	84.3333	0	13	1	1	5	0	0	9	0	0	0	0	0	10	0	0	1	1	0	0
79543	38	3	1	171	83	28.4	2	0	37	0	2	0	1	88	2	3	0	0	0	0	0	148	86	106.667	1	2	122	79	93.3333	0	22	8	1	6	0	0	11	0	0	0	0	0	11	0	0	1	0	0	1
79557	24	1	0	170	81.4	28.2	2	1	40	0	1	0	1	202	3	1	0	3	0	0	0	137	76	96.3333	0	1	131	79	96.3333	0	10	1	1	4	0	0	6	0	0	0	0	0	6	0	0	0	0	0	0
79711	34	2	0	156	76.5	31.4	3	1	28	1	1	1	1	140	2	3	0	3	0	0	0	131	77	95	0	1	91	60	70.3333	0	32	1	1	4	0	0	7	0	0	0	0	0	8	0	0	1	1	0	0
79727	35	3	1	161	64.2	24.8	1	0	38	0	2	0	1	180	3	3	0	3	0	0	0	117	88	97.6667	0	1	148	83	104.667	1	30	1	1	10	8	1	14	11	1	1	1	1	14	11	1	1	1	0	1
79767	27	1	0	156	55	22.6	1	1	38	0	1	0	1	377	4	3	0	2	0	0	0	125	74	91	0	1	118	75	89.3333	0	14	1	1	2	0	0	5	1	1	1	1	1	12	4	1	1	0	0	0
79783	30	2	0	160	68.7	26.8	2	1	39	0	2	1	1	408	4	3	0	3	0	0	0	122	76	91.3333	0	1	121	80	93.6667	0	12	0	0	3	0	0	5	0	0	0	0	0	9	0	0	0	0	0	0
80103	27	1	0	163	75	28.2	2	1	37	0	2	0	1	61	2	3	0	6	0	0	0	161	101	121	1	3	121	84	96.3333	0	26	11	1	7	1	1	13	4	1	1	1	1	33	11	1	1	0	0	1
80151	40	4	1	159	74	29.3	2	1	39	0	1	1	1	374	4	3	0	3	0	0	0	128	79	95.3333	0	1	121	79	93	0	27	1	1	5	0	0	9	1	1	1	1	1	10	1	1	0	0	0	0
80196	33	2	0	163	76.3	28.7	2	0	40	0	1	0	1	182	3	0	0	1	0	0	0	131	74	93	0	1	121	72	88.3333	0	28	1	1	5	0	0	9	1	1	1	1	1	9	1	1	1	1	0	0
80554	33	2	0	155	57.3	23.9	1	1	40	0	2	0	1	354	4	2	0	1	0	0	0	139	88	105	0	1	122	74	90	0	22	1	1	6	0	0	10	0	0	0	0	0	10	0	0	1	0	0	0
80573	30	2	0	155	76	31.6	3	0	37	0	1	0	1	143	2	0	0	3	0	0	0	126	75	92	0	1	116	64	81.3333	0	40	0	0	2	0	0	8	0	0	0	0	0	10	0	0	0	0	0	0
80579	26	1	0	150	61.9	27.5	2	1	37	0	2	0	1	290	3	0	0	2	0	0	0	150	100	116.667	1	2	137	92	107	1	36	20	1	7	2	1	10	4	1	1	1	1	10	4	1	1	0	0	1
80594	27	1	0	155	64.5	26.9	2	1	38	0	2	0	1	188	3	3	0	6	0	0	0	138	88	104.667	0	1	106	78	87.3333	0	9	1	1	7	0	0	12	0	0	0	0	0	12	0	0	1	0	0	0
80601	27	1	0	160	61	23.8	1	1	40	0	1	0	1	558	4	1	0	6	0	0	0	136	90	105.333	1	2	133	83	99.6667	0	26	8	1	5	0	0	7	0	0	1	1	1	11	2	1	1	0	0	0
80621	41	4	1	160	67.4	26.3	2	1	40	0	1	1	1	544	4	0	0	3	0	0	0	99	59	72.3333	0	1	131	86	101	0	17	0	0	3	0	0	3	0	0	0	0	0	30	9	1	0	0	0	0
80692	24	1	0	160	57.2	22.3	1	1	39	0	1	0	1	297	3	0	0	3	0	0	0	148	95	112.667	1	2	126	75	92	0	13	13	1	10	1	1	16	2	1	1	1	1	19	2	1	1	1	0	1
80740	31	2	0	163	85.1	32	3	0	39	0	1	0	1	129	2	3	0	2	0	0	0	138	76	96.6667	0	1	139	89	105.667	0	60	1	1	6	1	1	11	3	1	1	1	1	11	3	1	1	0	0	0
80751	30	2	0	160	73	28.5	2	1	40	0	1	0	1	248	3	3	0	3	0	0	0	153	91	111.667	1	2	135	82	99.6667	0	15	13	1	2	0	0	6	2	1	1	1	1	6	2	1	1	1	0	1
80830	41	4	1	155	72	30	3	0	39	0	1	0	0		1							133	91	105	1	2	128	76	93.3333	0	9	6	1	2	1	1	2	1	1	1	1	1	2	1	1	1	1	0	0
80888	31	2	0	158	82	32.9	3	1	38	0	1	1	1	175	3	2	0	2	0	0	0	147	90	109	1	2	118	59	78.6667	0	32	10	1	7	0	0	11	1	1	1	1	1	11	1	1	1	0	0	1
81067	28	1	0	153	55	23.5	1	1	39	0	1	0	1	324	3	2	0	3	0	1	5	130	72	91.3333	0	1	126	76	92.6667	0	8	0	0	6	0	0	6	0	0	1	1	1	35	14	1	0	0	0	0
81073	24	1	0	158	106.1	42.5	3	0	38	0	2	1	1	105	2	2	0	3	0	1	10	121	84	96.3333	0	1	129	63	85	0	18	0	0	2	0	0	8	1	1	1	1	1	10	2	1	0	0	0	0
81110	41	4	1	162	73.3	27.9	2	0	39	0	2	0	1	300	3	2	0	2	0	0	0	166	104	124.667	1	3	148	95	112.667	1	21	18	1	10	9	1	22	18	1	1	1	1	69	60	1	1	1	1	1
81116	29	1	0	158	76.5	30.6	3	1	38	0	1	1	1	241	3	1	0	5	0	0	0	105	62	76.3333	0	1	139	86	103.667	0	26	1	1	1	0	0	1	0	0	0	0	0	1	0	0	1	1	0	1
81173	21	1	0	161	73	28.2	2	1	38	0	2	0	1	431	4	0	0	2	0	0	0	143	80	101	1	2	124	77	92.6667	0	16	14	1	6	2	1	12	3	1	1	1	1	12	3	1	1	1	0	1
81202	28	1	0	153	59.5	25.4	2	1	39	0	2	0	1	319	3	1	0	2	0	0	0	126	76	92.6667	0	1	126	87	100	0	17	1	1	8	0	0	16	0	0	0	0	0	20	0	0	1	1	0	0
81277	26	1	0	162	98.1	37.4	3	1	39	0	2	0	1	174	2	3	0	2	0	1	10	129	85	99.6667	0	1	127	85	99	0	18	1	1	6	0	0	12	0	0	1	1	1	16	1	1	1	0	0	1
81381	32	2	0	160	56.3	22	1	1	38	0	1	0	1	358	4	3	0	5	0	0	0	126	74	91.3333	0	1	122	80	94	0	22	1	1	17	0	0	23	0	0	0	0	1	32	1	1	1	1	0	0
81383	27	1	0	160	68	26.6	2	1	41	0	2	0	1	704	4	1	0	3	0	1	10	121	69	86.3333	0	1	111	65	80.3333	0	23	1	1	3	0	0	8	0	0	0	0	0	12	0	0	1	0	0	0
81434	28	1	0	168	78.2	27.7	2	0	40	0	2	0	0		1							143	91	108.333	1	2	137	93	107.667	1	12	11	1	7	2	1	15	6	1	1	1	1	37	17	1	1	1	0	1
81437	26	1	0	158	77	30.8	3	1	40	0	2	1	1	698	4	2	0	3	0	0	0	136	81	99.3333	0	1	140	88	105.333	1	30	1	1	9	7	1	13	10	1	1	1	1	27	22	1	1	1	0	1
81461	28	1	0	168	71	25.2	2	1	39	0	1	0	1	160	2	2	0	3	0	0	0	136	86	102.667	0	1	117	70	85.6667	0	23	1	1	6	0	0	7	0	0	0	0	0	7	0	0	0	0	0	0
81469	30	2	0	151	46.3	20.3	1	1	37	0	1	1	1	315	3	3	0	3	0	0	0	128	80	96	0	1	122	74	90	0	33	1	1	3	0	0	6	0	0	0	0	0	8	0	0	0	0	0	0
81484	32	2	0	164	89	33.1	3	1	40	0	1	0	1	632	4	0	0	6	0	1	5	138	80	99.3333	0	1	129	81	97	0	23	1	1	1	0	0	1	0	0	0	0	0	5	0	0	1	1	0	0
81499	35	3	1	158	63.6	25.5	2	1	37	0	1	0	1	450	4	0	0	2	0	0	0	115	79	91	0	1	134	83	100	0	21	1	1	7	0	0	12	0	0	0	0	0	14	0	0	1	1	0	0
81569	26	1	0	160	64.9	25.4	2	1	38	0	1	0	1	332	4	0	0	5	0	0	0	147	86	106.333	1	2	129	75	93	0	22	4	1	1	0	0	1	0	0	0	0	0	1	0	0	0	0	0	0
81632	33	2	0	163	94.2	35.5	3	1	38	0	1	0	1	420	4	2	0	5	0	0	0	134	85	101.333	0	1	119	70	86.3333	0	15	1	1	3	0	0	6	0	0	0	0	0	7	0	0	0	0	0	0
81800	29	1	0	162	87.8	33.5	3	0	39	0	2	1	0		1							142	74	96.6667	1	2	122	73	89.3333	0	20	9	1	5	1	1	5	1	1	1	1	1	5	1	1	1	1	0	0
81801	24	1	0	153	53	22.6	1	1	40	0	2	0	1	120	2	2	0	3	0	0	0	133	85	101	0	1	131	96	107.667	1	16	1	1	19	14	1	26	20	1	1	1	1	31	25	1	1	1	0	1
81856	34	2	0	160	73	28.5	2	1	38	0	1	0	0		1							138	94	108.667	1	2	132	91	104.667	1	7	4	1	5	0	0	9	2	1	1	1	1	9	2	1	0	0	0	0
81867	24	1	0	167	89.8	32.2	3	1	38	0	1	0	1	62	2	2	0	6	0	0	0	143	96	111.667	1	2	143	97	112.333	1	8	6	1	2	0	0	4	1	1	1	1	1	4	1	1	1	0	0	0
81907	28	1	0	156	73.9	30.4	3	1	40	0	1	0	1	341	4	2	0	3	0	0	0	119	70	86.3333	0	1	116	80	92	0	22	0	0	5	0	0	11	0	0	0	0	0	15	0	0	0	0	0	0
81930	24	1	0	163	83.3	31.4	3	1	40	0	1	0	1	313	3	0	0	2	0	1	5	142	91	108	1	2	134	91	105.333	1	17	10	1	7	3	1	13	6	1	1	1	1	41	22	1	1	0	0	0
81954	29	1	0	154	71	29.9	2	1	39	0	2	1	1	315	3	3	0	3	0	0	0	125	76	92.3333	0	1	127	65	85.6667	0	9	0	0	4	0	0	10	3	1	1	1	1	17	3	1	0	0	0	1
82030	28	1	0	158	80.7	32.3	3	0	38	0	2	0	1	67	2	3	0	3	0	0	0	158	91	113.333	1	2	141	86	104.333	1	8	8	1	12	8	1	21	10	1	1	1	1	23	11	1	1	1	1	1
82102	31	2	0	155	76	31.6	3	1	38	0	1	0	1	293	3	1	0	3	0	0	0	126	83	97.3333	0	1	124	79	94	0	10	1	1	3	0	0	3	0	0	0	0	0	3	0	0	1	0	0	0
82149	31	2	0	162	78.4	29.9	2	0	40	0	1	0	1	138	2	3	0	2	0	0	0	129	90	103	1	2	132	88	102.667	0	9	7	1	3	2	1	8	3	1	1	1	1	10	4	1	1	0	0	0
82150	39	3	1	160	92.8	36.3	3	0	40	0	2	0	1	77	2	2	0	3	0	1	15	143	89	107	1	2	133	86	101.667	0	11	9	1	7	3	1	13	6	1	1	1	1	15	7	1	1	1	0	1
82193	38	3	1	155	62.8	26.1	2	0	38	0	2	1	1	621	4	1	0	3	0	0	0	141	71	94.3333	1	2	127	69	88.3333	0	16	3	1	2	0	0	2	0	0	1	1	1	7	1	1	0	0	0	0
82244	28	1	0	155	49	20.4	1	1	38	0	2	0	1	479	4	1	0	6	0	1	10	134	96	108.667	1	2	124	78	93.3333	0	24	8	1	12	2	1	18	3	1	1	1	1	40	5	1	0	0	0	0
82245	25	1	0	160	79.4	31	3	0	37	0	1	1	1	109	2	0	0	4	0	0	0	131	90	103.667	1	2	124	78	93.3333	0	41	12	1	5	2	1	10	4	1	1	1	1	10	4	1	1	1	0	1
82350	32	2	0	165	69.8	25.6	2	1	38	0	1	0	1	78	2	3	0	3	0	0	0	151	107	121.667	1	2	140	87	104.667	1	19	11	1	6	4	1	13	8	1	1	1	1	17	11	1	1	1	0	1
82358	31	2	0	159	72.5	28.7	2	1	36	1	2	0	1	600	4	1	0	2	0	0	0	124	82	96	0	1	121	86	97.6667	0	59	1	1	5	0	0	9	0	0	1	1	1	14	2	1	1	1	0	0
82382	33	2	0	159	90.5	35.8	3	0	39	0	2	0	1	39	2	1	0	3	0	0	0	164	102	122.667	1	3	145	85	105	1	28	20	1	8	6	1	14	10	1	1	1	1	14	10	1	1	1	0	1
82457	24	1	0	160	79.1	30.9	3	1	37	0	1	0	1	100	2	3	0	0	0	0	0	147	88	107.667	1	2	129	79	95.6667	0	45	20	1	10	0	0	16	0	0	1	1	1	21	2	1	1	1	0	1
82466	36	3	1	156	67.4	27.7	2	0	39	0	2	0	1	58	2	1	0	3	0	0	0	119	79	92.3333	0	1	108	61	76.6667	0	6	0	0	3	0	0	5	0	0	0	0	0	5	0	0	0	0	0	0
82499	29	1	0	155	68	28.3	2	1	40	0	1	0	1	268	3	0	0	3	0	0	0	143	92	109	1	2	126	92	103.333	1	23	16	1	5	2	1	8	5	1	1	1	1	9	6	1	0	0	0	0
82501	31	2	0	155	69.9	29.1	2	0	38	0	2	1	1	377	4	3	0	4	0	1	10	124	77	92.6667	0	1	142	90	107.333	1	12	1	1	4	2	1	12	6	1	1	1	1	27	11	1	1	0	0	1
82515	31	2	0	155	69.1	28.8	2	1	38	0	1	0	1	342	4	3	0	5	0	0	0	132	89	103.333	0	1	113	69	83.6667	0	12	1	1	5	0	0	5	0	0	0	0	0	5	0	0	1	1	0	0
82522	29	1	0	155	74.8	31.1	3	1	40	0	2	0	1	364	4	2	0	3	0	1	5	153	95	114.333	1	2	119	72	87.6667	0	19	7	1	5	2	1	7	2	1	1	1	1	7	2	1	1	0	0	0
82528	29	1	0	147	57.2	26.5	2	1	39	0	1	0	1	229	3	1	0	2	0	0	0	141	87	105	1	2	137	88	104.333	0	32	5	1	5	0	0	8	0	0	0	0	0	8	0	0	0	1	0	0
82561	29	1	0	150	49.5	22	1	1	38	0	2	0	1	211	3	2	0	5	0	0	0	129	90	103	1	2	105	65	78.3333	0	15	11	1	3	0	0	5	0	0	0	0	0	5	0	0	1	0	0	0
82584	26	1	0	149	75	33.8	3	1	37	0	1	0	1	185	3	1	0	6	0	0	0	146	87	106.667	1	2	109	75	86.3333	0	13	7	1	3	0	0	9	0	0	0	0	0	9	0	0	1	0	0	0
82589	28	1	0	162	78.5	29.9	2	1	37	0	1	1	1	260	3	0	0	3	0	0	0	153	103	119.667	1	2	130	82	98	0	74	47	1	17	10	1	22	13	1	1	1	1	28	18	1	1	1	1	1
82621	21	1	0	167	78.7	28.2	2	1	38	0	2	0	0		1							144	98	113.333	1	2	133	86	101.667	0	46	35	1	8	7	1	11	9	1	1	1	1	19	10	1	1	1	0	1
82670	29	1	0	168	84.6	30	3	1	39	0	2	0	1	130	2	4	0	3	0	0	0	137	90	105.667	1	2	120	76	90.6667	0	11	7	1	1	0	0	3	0	0	1	1	1	11	1	1	1	0	0	0
82776	26	1	0	165	81	29.8	2	0	37	0	2	1	1	76	2	0	0	3	0	0	0	143	86	105	1	2	125	69	87.6667	0	10	4	1	2	0	0	3	0	0	0	0	0	3	0	0	1	0	0	1
82780	32	2	0	168.5	74.7	26.3	2	0	37	0	1	0	1	289	3	2	0	3	0	1	5	118	78	91.3333	0	1	129	73	91.6667	0	21	0	0	3	0	0	3	0	0	0	0	0	3	0	0	0	0	0	0
82781	27	1	0	153	71.5	30.5	3	1	37	0	1	0	1	285	3	0	0	3	0	0	0	115	85	95	0	1	106	67	80	0	51	1	1	7	0	0	10	0	0	0	0	0	10	0	0	1	0	0	0
82818	32	2	0	158	65	26	2	0	37	0	2	0	1	202	3	2	0	3	0	1	15	128	83	98	0	1	129	70	89.6667	0	7	1	1	1	0	0	1	0	0	0	0	0	1	0	0	0	0	0	0
82881	37	3	1	152	70	30.3	3	1	39	0	2	1	1	287	3	2	0	4	0	0	0	136	92	106.667	1	2	133	99	110.333	1	27	18	1	8	1	1	14	1	1	1	1	1	25	8	1	1	1	1	0
82894	29	1	0	165	62.4	22.9	1	1	39	0	1	0	0		1							144	84	104	1	2	131	82	98.3333	0	8	4	1	2	0	0	6	0	0	0	0	0	8	0	0	1	0	0	0
83026	31	2	0	158	63.9	25.6	2	1	40	0	2	0	1	529	4	0	0	3	0	0	0	138	85	102.667	0	1	138	92	107.333	1	16	1	1	7	0	0	9	0	0	1	1	1	17	5	1	1	1	0	0
83048	27	1	0	161	76.25	29.4	2	1	37	0	1	1	1	231	3	0	0	4	0	0	0	151	93	112.333	1	2	126	77	93.3333	0	33	18	1	8	4	1	12	4	1	1	1	1	12	4	1	1	1	0	1
83201	22	1	0	160	77.7	30.4	3	1	38	0	1	0	1	243	3	3	0	4	0	0	0	140	87	104.667	1	2	130	89	102.667	0	19	4	1	9	2	1	11	2	1	1	1	1	11	2	1	0	0	0	1
83466	29	1	0	157	63	25.6	2	1	38	0	1	0	1	102	2	1	0	4	0	0	0	129	85	99.6667	0	1	129	88	101.667	0	15	1	1	3	1	1	6	1	1	1	1	1	7	1	1	0	0	0	0
83495	31	2	0	160	82	32	3	0	40	0	2	0	1	307	3	1	0	3	0	0	0	121	75	90.3333	0	1	120	80	93.3333	0	17	1	1	6	0	0	6	0	0	0	0	0	6	0	0	0	0	0	0
83531	35	3	1	160	65.3	25.5	2	0	36	1	1	0	1	151	2	0	0	2	0	0	0	135	83	100.333	0	1	124	87	99.3333	0	14	0	0	1	0	0	1	0	0	0	0	0	1	0	0	0	0	0	0
83609	33	2	0	165	81.5	29.9	2	1	37	0	2	0	1	136	2	1	0	4	0	0	0	144	93	110	1	2	126	81	96	0	23	9	1	8	6	1	12	7	1	1	1	1	12	7	1	1	1	0	0
83613	30	2	0	149.5	62.4	27.9	2	1	38	0	1	1	1	57	2	3	0	5	0	0	0	128	88	101.333	0	1	117	67	83.6667	0	21	1	1	7	0	0	12	0	0	0	0	0	12	0	0	1	0	0	0
83625	30	2	0	160	69.8	27.3	2	1	38	0	2	0	1	149	2	2	0	3	0	0	0	139	85	103	0	1	126	84	98	0	29	1	1	23	15	1	30	20	1	1	1	1	93	60	1	1	1	1	1
83647	36	3	1	160	55	21.5	1	1	39	0	2	0	1	425	4	2	0	4	0	0	0	130	88	102	0	1	117	83	94.3333	0	15	1	1	6	2	1	12	4	1	1	1	1	30	11	1	1	1	0	1
83662	34	2	0	157	66.5	27	2	1	38	0	1	0	1	122	2	3	0	2	0	0	0	123	86	98.3333	0	1	123	71	88.3333	0	27	1	1	6	0	0	10	0	0	0	0	0	10	0	0	1	0	0	1
83665	27	1	0	162	71.6	27.3	2	1	37	0	2	0	1	356	4	1	0	4	0	1	5	138	87	104	0	1	138	90	106	1	30	1	1	6	2	1	11	6	1	1	1	1	11	6	1	0	0	0	0
83682	32	2	0	166	107.7	39.1	3	1	38	0	2	0	0		1							135	84	101	0	1	114	65	81.3333	0	21	1	1	7	0	0	14	0	0	0	0	0	15	0	0	0	0	0	0
83723	29	1	0	158	68	27.2	2	1	39	0	1	0	1	116	2	0	0	0	0	0	0	148	108	121.333	1	2	123	83	96.3333	0	23	16	1	6	1	1	11	4	1	1	1	1	11	4	1	1	1	0	1
83781	34	2	0	173	105	35.1	3	1	38	0	2	0	1	171	2	2	0	1	0	0	0	121	80	93.6667	0	1	135	78	97	0	20	1	1	6	1	1	11	2	1	1	1	1	15	3	1	1	1	0	0
83823	30	2	0	158	65	26	2	1	37	0	1	0	1	347	4	1	0	2	0	0	0	135	95	108.333	1	2	119	72	87.6667	0	17	9	1	7	0	0	13	0	0	0	0	0	19	0	0	1	0	0	0
83834	33	2	0	170	68.7	23.8	1	1	38	0	1	0	1	122	2	3	0	3	0	0	0	149	72	97.6667	1	2	128	67	87.3333	0	14	5	1	4	0	0	7	0	0	0	0	0	7	0	0	1	0	0	0
83967	24	1	0	154.5	59	24.7	1	1	39	0	1	0	1	489	4	2	0	3	0	0	0	141	91	107.667	1	2	124	77	92.6667	0	29	15	1	7	1	1	13	2	1	1	1	1	14	2	1	1	1	0	0
83985	30	2	0	166	75	27.2	2	1	39	0	2	0	0		1							147	93	111	1	2	121	71	87.6667	0	13	9	1	8	0	0	11	0	0	0	0	0	13	0	0	1	0	0	1
84082	33	2	0	168	83	29.4	2	1	40	0	1	1	1	258	3	1	0	5	0	0	0	140	107	118	1	2	141	82	101.667	1	9	9	1	6	3	1	10	5	1	1	1	1	17	11	1	1	1	0	1
84106	30	2	0	155	66	27.5	2	0	38	0	1	0	1	87	2	2	0	3	0	1	10	133	89	103.667	0	1	119	76	90.3333	0	14	0	0	3	0	0	6	0	0	0	0	0	6	0	0	0	0	0	0
84111	26	1	0	163	65	24.5	1	1	39	0	1	0	1	370	4	2	0	2	0	0	0	135	80	98.3333	0	1	126	88	100.667	0	10	0	0	10	3	1	13	3	1	1	1	1	15	3	1	0	0	0	0
84286	24	1	0	167	68.6	24.6	1	1	40	0	2	0	0		1							129	77	94.3333	0	1	115	77	89.6667	0	4	1	1	8	1	1	8	1	1	1	1	1	24	3	1	1	0	0	0
84290	41	4	1	160	59	23.1	1	1	40	0	1	1	1	411	4	1	0	3	0	0	0	124	79	94	0	1	130	83	98.6667	0	16	1	1	4	0	0	8	0	0	0	0	0	8	0	0	1	0	0	0
84319	28	1	0	167	86	30.8	3	1	39	0	1	0	1	86	2	0	0	2	0	0	0	143	95	111	1	2	114	77	89.3333	0	7	5	1	4	0	0	6	0	0	0	0	0	6	0	0	1	0	0	0
84325	33	2	0	161.5	72.2	27.7	2	1	37	0	1	1	1	208	3	3	0	3	0	0	0	125	83	97	0	1	115	73	87	0	19	1	1	3	1	1	6	1	1	1	1	1	6	1	1	1	1	0	0
84388	34	2	0	152	60	26	2	0	40	0	1	0	1	65	2	2	0	0	0	0	0	136	91	106	1	2	121	76	91	0	13	4	1	4	0	0	7	1	1	1	1	1	12	1	1	0	0	0	0
84451	27	1	0	162	94.4	36	3	1	37	0	1	0	1	175	2	1	0	2	0	0	0	150	99	116	1	2	121	71	87.6667	0	49	14	1	6	0	0	6	0	0	0	0	0	6	0	0	1	0	0	0
84508	32	2	0	162	70.7	26.9	2	1	37	0	1	0	1	103	2	1	0	4	0	0	0	158	91	113.333	1	2	125	80	95	0	22	6	1	7	0	0	12	2	1	1	1	1	12	2	1	1	0	0	1
84566	25	1	0	162	70	26.7	2	1	39	0	1	0	1	318	3	2	0	2	0	1	5	125	87	99.6667	0	1	111	76	87.6667	0	25	1	1	6	0	0	10	0	0	0	0	0	10	0	0	1	0	0	0
84578	35	3	1	170	81	28	2	1	37	0	2	0	1	248	3	1	0	6	0	0	0	136	89	104.667	0	1	131	89	103	0	20	1	1	7	0	0	11	0	0	0	0	0	11	0	0	1	0	0	0
84809	37	3	1	156	71.6	29.4	2	0	37	0	1	0	1	40	2	1	0	2	0	0	0	131	83	99	0	1	117	70	85.6667	0	20	0	0	4	0	0	7	0	0	0	0	0	11	0	0	0	0	0	0
84839	33	2	0	165	59.7	21.9	1	1	37	0	2	1	1	339	4	1	0	4	0	0	0	145	91	109	1	2	130	78	95.3333	0	35	21	1	5	0	0	9	0	0	0	0	0	9	0	0	1	0	0	1
84895	31	2	0	159	72.4	28.6	2	1	37	0	1	0	1	267	3	0	0	2	0	0	0	146	100	115.333	1	2	134	92	106	1	52	9	1	7	0	0	13	3	1	1	1	1	17	5	1	1	1	0	1
84953	32	2	0	156.5	76	31	3	1	39	0	1	0	1	336	4	2	0	2	0	0	0	134	77	96	0	1	105	67	79.6667	0	22	1	1	1	0	0	1	0	0	0	0	0	1	0	0	0	0	0	0
85008	37	3	1	160	63	24.6	1	0	38	0	1	0	0		1							141	100	113.667	1	2	131	85	100.333	0	6	6	1	3	1	1	5	1	1	1	1	1	5	1	1	1	1	0	0
85031	26	1	0	162	77	29.3	2	1	41	0	1	0	1	228	3	0	0	0	0	0	0	130	85	100	0	1	98	53	68	0	31	0	0	4	0	0	7	0	0	0	0	0	7	0	0	0	0	0	0
85045	37	3	1	163	81	30.5	3	0	38	0	2	0	1	254	3	1	0	2	0	0	0	151	101	117.667	1	2	122	80	94	0	16	10	1	4	1	1	6	1	1	1	1	1	6	1	1	1	0	0	1
85172	25	1	0	155	56	23.3	1	1	35	1	2	0	1	358	4	3	0	3	0	1	10	139	84	102.333	0	1	124	81	95.3333	0	15	1	1	5	0	0	8	0	0	0	0	0	8	0	0	1	1	0	0
85279	26	1	0	155	67	27.9	2	1	38	0	2	1	1	86	2	3	0	6	0	0	0	135	92	106.333	1	2	112	67	82	0	15	5	1	8	0	0	17	2	1	1	1	1	19	2	1	0	0	0	1
85343	35	3	1	158	62.1	24.9	1	0	38	0	1	1	0		1							124	81	95.3333	0	1	126	79	94.6667	0	15	1	1	1	0	0	1	0	0	0	0	0	1	0	0	1	0	0	1
85378	37	3	1	163	81.5	30.7	3	0	40	0	2	0	1	176	3	2	0	5	0	0	0	130	78	95.3333	0	1	108	65	79.3333	0	17	1	1	6	0	0	10	0	0	0	0	0	11	0	0	0	0	0	0
85417	31	2	0	156	67.6	27.8	2	1	39	0	2	1	1	105	2	2	0	3	0	0	0	129	86	100.333	0	1	129	85	99.6667	0	13	1	1	2	0	0	2	0	0	1	1	1	16	5	1	1	1	0	0
85429	35	3	1	153	63.8	27.3	2	1	37	0	2	0	1	740	4	1	0	1	0	0	0	131	96	107.667	1	2	136	94	108	1	44	22	1	9	7	1	18	15	1	1	1	1	33	25	1	1	0	1	1
85434	33	2	0	163	63.4	23.9	1	1	40	0	2	0	1	252	3	1	0	5	0	0	0	145	88	107	1	2	132	60	84	0	24	4	1	7	0	0	9	0	0	0	0	0	11	0	0	0	0	0	0
85464	28	1	0	168	82	29.1	2	0	38	0	1	1	1	165	2	0	0	2	0	0	0	134	94	107.333	1	2	110	74	86	0	13	8	1	4	0	0	7	0	0	0	0	0	8	0	0	0	1	0	0
85568	29	1	0	155	79	32.9	3	1	36	1	1	0	1	289	3	3	0	3	0	0	0	143	99	113.667	1	2	118	67	84	0	9	4	1	1	0	0	1	0	0	0	0	0	1	0	0	0	0	0	0
85652	28	1	0	163	78	29.4	2	0	34	1	2	0	1	159	2	4	0	4	0	0	0	156	97	116.667	1	2	138	94	108.667	1	34	13	1	5	4	1	9	5	1	1	1	1	10	6	1	1	0	0	1
85661	24	1	0	156	53	21.8	1	1	39	0	2	1	1	61	2	1	0	5	0	0	0	119	82	94.3333	0	1	120	79	92.6667	0	10	1	1	6	1	1	13	2	1	1	1	1	17	2	1	1	1	0	0
85667	28	1	0	160	64	25	2	1	37	0	1	1	1	248	3	3	0	2	0	0	0	129	94	105.667	1	2	112	68	82.6667	0	21	6	1	4	0	0	7	0	0	0	0	0	10	0	0	1	0	0	0
85683	24	1	0	148	45	20.5	1	0	40	0	1	0	1	134	2	1	0	3	0	0	0	105	70	81.6667	0	1	101	71	81	0	11	1	1	3	0	0	7	0	0	0	0	0	8	0	0	1	0	0	0
85689	42	4	1	159	80	31.6	3	1	38	0	1	0	1	621	4	3	0	4	0	0	0	144	90	108	1	2	126	78	94	0	14	6	1	1	0	0	4	0	0	0	0	0	7	0	0	0	1	0	0
85704	30	2	0	163	86.2	32.4	3	0	40	0	1	0	1	96	2	3	0	2	0	0	0	140	84	102.667	1	2	123	72	89	0	6	3	1	5	2	1	11	4	1	1	1	1	14	5	1	0	0	0	1
85705	23	1	0	150	52.6	23.4	1	1	38	0	1	0	1	495	4	2	0	1	0	1	5	126	85	98.6667	0	1	125	87	99.6667	0	28	0	0	10	2	1	16	4	1	1	1	1	30	4	1	0	0	0	1
85825	33	2	0	167	77.5	27.8	2	1	40	0	1	0	1	365	4	2	0	3	0	0	0	148	89	108.667	1	2	119	65	83	0	13	4	1	3	0	0	5	0	0	0	0	0	5	0	0	0	0	0	0
85833	34	2	0	161	80.1	30.9	3	0	37	0	2	1	1	122	2	1	0	3	0	0	0	127	84	98.3333	0	1	113	71	85	0	21	1	1	2	0	0	8	0	0	0	0	0	8	0	0	1	0	0	0
85842	29	1	0	162	77	29.3	2	0	39	0	1	0	1	353	4	1	0	3	0	0	0	141	87	105	1	2	126	83	97.3333	0	11	5	1	5	0	0	8	0	0	0	0	0	8	0	0	0	0	0	0
85882	31	2	0	150	57	25.3	2	1	40	0	1	0	1	531	4	1	0	3	0	0	0	127	83	97.6667	0	1	112	75	87.3333	0	19	1	1	2	0	0	5	0	0	0	0	0	6	0	0	0	0	0	0
85978	27	1	0	159	58	22.9	1	1	38	0	1	0	1	307	3	2	0	5	0	0	0	135	88	103.667	0	1	122	65	84	0	13	0	0	1	0	0	1	0	0	0	0	0	1	0	0	0	0	0	0
86013	28	1	0	165	83	30.5	3	1	39	0	2	0	1	315	3	2	0	3	0	0	0	146	95	112	1	2	137	87	103.667	0	12	6	1	20	2	1	24	3	1	1	1	1	27	3	1	1	1	0	0
86022	30	2	0	160	67.3	26.3	2	0	39	0	1	0	1	194	3	3	0	2	0	0	0	126	74	91.3333	0	1	128	88	101.333	0	20	0	0	3	1	1	7	4	1	1	1	1	27	10	1	0	0	0	1
86057	35	3	1	164	84.2	31.3	3	1	37	0	1	1	1	247	3	3	0	3	0	0	0	132	91	104.667	1	2	132	88	102.667	0	15	7	1	6	1	1	12	2	1	1	1	1	16	2	1	1	0	0	0
86116	29	1	0	162	66.7	25.4	2	1	39	0	1	0	1	480	4	1	0	3	0	0	0	134	94	107.333	1	2	126	67	86.6667	0	13	4	1	3	0	0	6	0	0	0	0	0	6	0	0	0	0	0	0
86130	23	1	0	160	77.3	30.2	3	1	37	0	2	1	1	236	3	0	0	1	0	0	0	150	93	112	1	2	97	62	73.6667	0	36	16	1	6	0	0	12	2	1	1	1	1	17	2	1	1	1	0	0
86173	32	2	0	155.5	56.5	23.4	1	0	38	0	1	0	1	101	2	2	0	3	0	0	0	138	84	102	0	1	118	70	86	0	24	1	1	6	1	1	9	1	1	1	1	1	10	1	1	1	0	0	0
86201	36	3	1	155	73.9	30.8	3	1	37	0	1	1	1	428	4	2	0	2	0	0	0	146	90	108.667	1	2	108	59	75.3333	0	53	6	1	6	0	0	11	0	0	0	0	0	14	0	0	0	0	0	0
86208	28	1	0	164.5	75.1	27.8	2	0	39	0	2	1	0		1							126	66	86	0	1	112	62	78.6667	0	8	0	0	1	0	0	1	0	0	0	0	0	6	0	0	0	0	0	0
[truncated: 13 more columns]
